# Supplementary material for: Loss-of-function uORF mutations in human malignancies
Source: Sci Rep. 2018 Feb 5;8:2395. doi: 10.1038/s41598-018-19201-8 (PMC5799362; doi:10.1038/s41598-018-19201-8)
Supplement: Supplementary file 2 — Supplementary Table 1 [file 41598_2018_19201_MOESM2_ESM.xlsx]

## Sheet: Tabelle1
Supplementary Table 1, related to Figure 1: Target gene sets and associated uAUG targets. Genes and related uAUG targets in transcript leader sequences (TLSs) that were investigated in the screening approach included human tyrosine kinase genes, other reported proto-oncogenes and genes post-transcriptionally overexpressed in cancer cell lines. Note that the number of uORFs and distinct uAUGs may …
tyrosine kinases
	gene name	ReSeq transcript	number of uORFs	number of distinct uAUGs	TLS
1	AATK	NM_001080395	2	4	[gATGcggcggctcgggccggggccgcgggcgtcctgagcgcagcgccctcccgggATGcccgccggccgctggcccggcc]
		NM_004920	2		[gccaccaggtgaaggtccaaggctgctggggcagATGgcggtggcaggagtttgagaATGcggagggggacgagtacgcagccgacctggcgcagggctccccggccacggcagcacagaacgggcccgacgtgtacgtcctgccactcacggaggtctccttgccc]
2	ABL1	NM_007313	8	8	[ggttggtgacttccacaggaaaagttctggaggagtagccaaagaccatcagcgtttcctttATGtgtgagaattgaaATGactagcattattgacccttttcagcatcccctgtgaatatttctgtttaggtttttcttcttgaaaagaaattgttattcagcccgtttaaaacaaatcaagaaacttttgggtaacattgcaattacATGaaattgataaccgcgaaaataattggaactcctgcttgcaagtgtcaacctaaaaaaagtgcttccttttgttATGgaagATGtctttctgtgattgacttcaattgctgacttgtggagATGcagcgaATGtgaaatcccacgtatATGccatttccctctacgctcgctgaccgttctggaaga…
		NM_005157	0		[aaa]
3	ABL2	NM_007314	2	2	[gctcggtggtttaaagATGgcggcggcggtggcggcggcggcggcggcggcgttgggggcgcggagccgcgacaggaggagggaaaagcagaatctgtgagtcgcctggaggcagcgcggcggctgccgtgaggaggccgggtgcggagccgccggtggcccagccactcagggccagggcctgggctgggagggagagaccggagcagcgccaggagcccgaggccggagccgaggaggaATGtgaccaggggtcggcgggggcgcgggagtacgcgagagcaggg]
		NM_001136001
		NM_001168236
		NM_001168237
		NM_001168238
		NM_001136000	0		[ctctttacacagaacagtttaacttttgtgcttctgggcagaggt]
		NM_001168239
		NM_005158
4	ALK	NM_004304	3	3	[agctgcaagtggcgggcgcccaggcagATGcgatccagcggctctgggggcggcagcggtggtagcagctggtacctcccgccgcctctgttcggagggtcgcggggcaccgaggtgctttccggccgccctctggtcggccacccaaagccgcgggcgctgATGATGggtgaggagggggcggcaagatttcgggcgcccctgccctgaacgccctcagctgctgccgccggggccgctccagtgcctgcgaactctgaggagccgaggcgccggtgagagcaaggacgctgcaaacttgcgcagcgcgggggctgggattcacgcccagaagttcagcaggcagacagtccgaagccttcccgcagcggagagatagcttgagggtgcgcaagacg…
5	AXL	NM_001699	0	0	[gggaaggaggcaggggtgctgagaaggcggctgctgggcagagccggtggcaagggcctcccctgccgctgtgccaggcaggcagtgccaaatccggggagcctggagctggggggagggccggggacagcccggccctgccccctcccccgctgggagcccaacaacttctgaggaaagtttggcaccc]
		NM_021913	0
6	BAZ1B	NM_032408	1	1	[cgttggccgggcccgggggaggaggggaatctcccgccatttttcaataatttcctccggtgctgctgaggaggagtcgtgactgccggccgccgggacccgaagcggaggtcggcggggggctgctgggaggcgcggcggtgtgcgcgggagctctgcgccgtggcgttccgctccATGactgtcgcgcggccgcgccggcggtgagggagccggagttcgcgccgccctctcacccctcccttcccccaccccacccccgggcgcctggcgctcgctccgggccgcggggcctagtgctgcgccgcggggccggccccagcagccgccagtccccaccgccgccgccgcg]
7	BLK	NM_001715	9	9	[cacacagATGgcacATGgcagagcccaagccctctccATGagatctgcagcgtttgtccacacggcagggcaaattaccttgtagagtcagcATGgaggtttgctaactctgccggacttggtgcagaaaaaataccagccgtgctgttaaaccaaaaccccaggagaaaactttctggtgacagaagggcattgtgacccacgttgcccagggccagggacagggcagctgctcATGgtccttcctcacgagttttcctggagcagagggatacccccaaacccagggagcccacaggagcttcagaagggctcggctggagggcggggcccctgttgcacttgctcactggggactggggaggctctgatcgcagaccgggggtgctgccacctct…
8	BMX	NM_001721	4	6	[gggaatATGagtgATGgtgcctcaaagcagtaactttttgcttagagcttgagagtcaaagttaaggacccacATGtatacttcggctctagcgagtctaaggATGataat]
		NM_203281	3		[aataaacgtgttgggggcactgagtaATGtagccatttctgacccggcagccaggaaaATGtgaaacaatttgcttctggaaacaggacagccggggccgtgttcctgcaacagcagaccaagcaccgcggcggacccaggcaagcacggaacaagctgagacggATGataat]
9	BTK	NM_000061	2	2	[aactgagtggctgtgaaagggtggggtttgctcagactgtccttcctctctggactgtaagaatATGtctccagggccagtgtctgctgcgatcgagtcccaccttccaagtcctggcatctcaATGcatctgggaagctacctgcattaagtcaggactgagcacacaggtgaactccagaaagaagaagct]
10	CAMKK2	NM_172226	3	7	[gcgcgcccgccgcccgggcggaggagaggagcgcgcggccgcgcagagcaagctgagccgagccgagccgagctgggggcgcagagcgcgggaggcggcggcggcgcggagcccaggtggctccgctgccggATGggagtgccccagtgtgctggATGaagctggcgcATGcacc]
		NM_006549	7		[gagcctggggaggtcgagggtgcagcgagccgtgatcgtgctactgcactccagcctgggcaacacagagagaccctgtctcaaaacaaacaaacaaacaaacaaacaaacaaacaaaaaaaacaaagaaaaaaaaATGggagtgggccgggcgcggtgactcacacctgtaatcccagcactttcggaggccaaggcgggtggatcacgaggtcaggaattcaagattagcctggacaacATGgtgaaaccccatctctacgaaaaatacaaaaattagccaagtATGgtggccggcgcctgtaatcccagctactcgggagactgaggcagagaactgcttgaacctgggaggcagaggttgcagtgatccgagatcgcgtcactgcactccagcg…
		NM_153499
		NM_153500
		NM_172214
		NM_172215
		NM_172216
11	CCL4	NM_002984	0	0	[agcacaggacacagctgggttctgaagcttctgagttctgcagcctcacctctgagaaaacctctttgccaccaatacc]
12	CLK1	NM_004071	1	3	[gtgcATGacccgccccgcggcggagacgcgctcgctgcgtcatcagtgttttcgagacgagtctcgacgcagcagctgtcagctccattttgttgttggtgcgcgacgcagtcagctgcgtgattcccgtgattgcgttacaagctttgtctccttcgacttggagtctttgtccaggacg]
		NM_001162407	2		[aagacgcaggagggagcggactaggtgacagggccgttcctgtgagcctcgcgggcgcctggcgATGcccccttttcctgcttgtttgctgcccgccgtccccggcgcgacgactgcctgctcccttcactcccaggctgcacagtggcggcgcgcccctctttcctgcgcggccgagcctgtcgccgccggatccggcctgcgggggtagttacggtgtttgctaggccggccgccctcttggagcttctgccctccgctgaggaagcggcgccgcctgacgcgggacggtcgggcgggcgccATGttgtgaaccgcctcggcggagctgtaag]
13	CLK2	NM_003993	0	0	[gctcacggcggcggcggcggagcggagaggccagagccggagaccgagctgggatcgggccccgggcgggggcggtgcgagcggcgccaagcagatcttaggggcggggacggagccggggcgggcgggactgaagcggagcccgggaacggggcgggaggtcccagggtcccgggttgggggggtggagcagcatttcgtcgccgcgggggtgccgggactccggccgcagtgtcgccgccatcacggacttcctgtgggacaagcgcacgggcctcgccgccagaacg]
14	CLK3	NM_003992	1	2	[ggggcactggtacctccaggacctggagtgtactggaagaaATGgtgcagtccag]
		NM_001130028	1		[agttttctcatctggaaagtggggcctcgtaatcctgtccgacccggcgcgggacagtaggtgtcagggattttggtgaccccacgctcgaggcctctgcaaaagggggctgtccagtggcccagagacgcagccggcggggcttttgtctagcgggggagtcttaactgagaggccacgcaggccggcaggaagccgctccacaggagggggctcaaggagaggggatctcctccctccagactccggccccgccagagtagctctagggtatcttcccagaaactgccccgcacgcactggcgagctgggagcgccaccacggctttcaaaaaacccgcacacaccaagataataATGtgtcgttcgctcgtttcgcgcaagcggagtcgcgtccg…
15	CLK4	NM_020666	0	0	[ggcgacggcgctgccgccattttgtggggtgtttgtcgcagcggccgaggagggaagacggcagtttggcgacatttctcggccgaagggccatttgcttttgcggag]
16	CRIM1	NM_016441	0	0	[gcaggggagggcgcccgccccgctcccggcccggctgcgaggaggaggcggcggcggcgcaggagg]
17	CRKL	NM_005207	1	1	[cggagggggaggtggctgccgcttctcccgcgtccgccattttgttgctgtggctattgggaacaagctgggcaaaagcaccccggaggcgcgacgctccttcgagttcggtgcctcgtgtgacggcgggggtcggtgaagacccgtcgagctgcggcgccggcgcgttccaggccgggagtcactggaggcacccctgggacgccgagcagcccgagaaccccggggtggcctccgctgcggctcgggtttgcctgccccgaccccccggctctgccgtgcattcccgggcggctctctccgtgtggcggccccggagcaggcgggcggcgtcggaggATGctgcgggcccggagccgagaggaaagtgctggcccagccctctgagcgctcctcga…
18	CSF1R	NM_005211	0	0	[gaagggcagacagagtgtccaaaagcgtgagagcacgaagtgaggagaaggtggagaagagagaagaggaagaggaagaggaagagaggaagcggagggaactgcggccaggctaaaaggggaagaagaggatcagcccaaggaggaggaagaggaaaacaagacaaacagccagtgcagaggagaggaacgtgtgtccagtgtcccgatccctgcggagctagtagctgagagctctgtgccctgggcaccttgcagccctgcacctgcctgccacttccccaccgaggcc]
19	CSK	NM_004383	3	3	[ccgggccgcgcttcctctcgccaggcctgcgagcttcctcccagcggagccctgggcgagccgaggttggccgccgccgccgccgagcccgctgccgccctcccgctcctgccccacccgcgccttgcccgggggcttctgccggggtggggtccgagccgggcgaccgcccggctgcgccgccgtcggggccgtaacccggcccgccgtccctcccgccccagccagcctctggccgccggagcccgcggggcgtggagcgcgaggagccccgcggccccgatcgagcgtccggggcggcccccggcagccagcgcgacgttccaaaatcgaacctcagtggcggcgctcggaagcggaactctgccggggccgcgccggctacattgtttcctccc…
		NM_001127190	2		[ccgggccgcgcttcctctcgccaggcctgcgagcttcctcccagcggagccctgggcgagccgaggccgctgATGccgcccgcggcgaggtggcccggaccgcagtgccccaagagagctctaATGgtaccaagtgacaggttggctttactgtgactcggggacgccagagctcctgagaag]
20	DDR1	NM_013993	4	6	[tgctctcgggagccgcctcccgacacccgagccccgccggcgcctcccgctcccggctcccggctcctggctccctccgcctcccccgcccctcgccccgccgccgaagaggccccgctcccgggtcggacgcctgggtctgccgggaagagcgATGagaggtgtctgaaggtggctattcactgagcgATGgggttggacttgaaggaATGccaagagATGctgcccccacccccttaggcccgagggatcaggagct]
		NM_001954	4		[gtcttcccctcgtgggccctgagcgggactgcagccagccccctggggcgccagctttggaggcccccgacagctgctctcgggagccgcctcccgacacccgagccccgccggcgcctcccgctcccggctcccggctcctggctccctccgcctcccccgcccctcgccccgccgccgaagaggccccgctcccgggtcggacgcctgggtctgccgggaagagcgATGagaggtgtctgaaggtggctattcactgagcgATGgggttggacttgaaggaATGccaagagATGctgcccccacccccttaggcccgagggatcaggagct]
		NM_013994	1		[agATGctgcccccacccccttaggcccgagggatcaggagct]
		NM_001202521
		NM_001202522
		NM_001202523	2		[agtgcggaggaactgagccccgggaggaggtgctcctgtgcagccccactgagtcagctcatctatcgcctgccctccacctggccagtccctgcgggcatctaactgctaagcctccgctcagccaacacccagttggtcagtctggtcacagtccagcaaaaagagggactgccactctaacccaccagtgacaccactcttcccggctggATGgtcaattagctctggcATGagaga]
21	DDR2	NM_001014796	6	6	[gaatcctcagaATGtgaggtttctctcaaaggcatcttgcatcagcctgtggATGtATGcctaccaccgggctccttcaccagcaaagtggaaaaagaagcgtttcacaacaaattcttctttttgggttggggaaacgcagtggattatagctctgttttcttctttccaaaactgtgcacccctggATGaaacctccatcaagggagacctacaagttgcctggggttcagtgctctagaaagttccaaggtttgtggcttgaattattctaaagaagctgaaataattgaagagaagcagaggccagctgtttttgaggatcctgctccacagagaATGctctgcacccgttgatATGcctcccaggacccagagggagactgtagcctcatttc…
		NM_006182	5		[gaatcctcagaATGtgaggtttctctcaaaggcatcttgcatcagcctgtggATGtATGcctaccaccgggctccttcaccagcaaagtggaaaaagaagcgtttcacaacaaattcttctttttgggttggggaaacgcagtggattatagctctgttttcttctttccaaaactgtgcacccctggATGaaacctccatcaagggagacctacaagttgcctggggttcagtgctctagaaagttccaaggtttgtggcttgaattattctaaagaagctgaaataattgaagagaagcagaggccagctgtttttgaggatcctgctccacagagaATGctctgcacccgttgatactccagttccaacaccatcttctgag]
22	DSTYK	NM_015375	0	0	[ggggaggagggaggccgggcctgcggccggggaccgagccgcaaagacagagcgggcagaggcg]
		NM_199462	0
23	DYRK1A	NM_001396	2	24	[gttatagttttgccgctggactcttccctcccttcccccaccccatcaggATGatATGagacttgaaagaagacg]
		NM_101395	2		[gggagcgcggcgcgggagcccgaggctgagactcaccggaggaagcggcgcgagcgccccgccatcgtcccggctgaagtgcagtggcacgatcataggtggtcactacagtctcagattcctgggcttaagcagtcttcccacctcagcctccccagtagctgggattacagtgttatagttttgccgctggactcttccctcccttcccccaccccatcaggATGatATGagacttgaaagaagacg]
		NM_130436	24		[aaaaataactcatattgtctctgaggttcttttccagtgaagtgtttagtattgctgctatttggagtacaaagttggagcttttaaagaacctgggagttcaaaagtataaggagaaataaATGaaaagcagaaatattttgaggcaataagtatagactcaaatctatattATGacccacttgtagcaccacttggaattctaccaataagagatttatttgggcaaactataATGgttgttggaaattgcaaatcttagtgtgaattattttagtccagttggtttctttctttctcttacctgaaATGaactatactgaggcaataggagctttgtatagtaatttaggagtgtaaaacaacttagggaaaaggattattaagcaggATGattg…
		NM_130438	2		[tgttatagttttgccgctggactcttccctcccttcccccaccccatcaggATGatATGagacttgaaagaagacg]
24	DYRK1B	NM_006484	2	2	[gggATGggggcggagtccagggcgtgggggggccggtttgttgtggtcgccattttgctggttgcattactgggtaatcggggccctggcttgccgcgtccgccggataccctcagccagtgggcaggtctgagctcgggctccccgagcagtttgagtccccttgcccgctccttcaggtctcagcggcggtggcagccgaggtgcaggATGcaagaaggcgccccccggccgggctcccgctccaggcctcgctcccctgcggccctctgagcccacc]
		NM_004714
		NM_006483
25	DYRK2	NM_003583	5	5	[cgcgggggcgcgcgcgcgcgggcccgggagaggctcccgagccaggcggtcttcggtcctcgcagcgcttccagctccccgcgcccctATGtgagggagacggggaggcccgcggcgcgcaggggagggcgaggcATGtgcacgggccggagggtgctgcagccgcccgaggaagaggaggacggcggcgaggaggagagcggggggctcgcggcggcgggccccggccgaggggATGcagtggactgtgtgtgtctggctgtagcagacgcgaggcggcgacgaggcgccggggacccgcgcgaggggcggccgggaggcggcggcggcggccgccagaagtagcagcaggaccggcggcggcgacggcagccctgaaATGcattttcctctccagc…
		NM_006482	4		[cgcgggggcgcgcgcgcgcgggcccgggagaggctcccgagccaggcggtcttcggtcctcgcagcgcttccagctccccgcgcccctATGtgagggagacggggaggcccgcggcgcgcaggggagggcgaggcATGtgcacgggccggagggtgctgcagccgcccgaggaagaggaggacggcggcgaggaggagagcggggggctcgcggcggcgggccccggccgaggggATGcagtggactgtgtgtgtctggctgtagcagacgcgaggcggcgacgaggcgccggggacccgcgcgaggggcggccgggaggcggcggcggcggccgccagaagtagcagcaggaccggcggcggcgacggcagccctgaaATGcattttcctctccagc…
26	DYRK3	NM_001004023	2	2	[acttcccagccggggccagtcgggagcgaaagtgcgctgagctgcagtgtctggtcgagagtacccgtgggagcgtcgcgccgcggaggcagccgtcccggcgtaggtggcgtggccgaccggacccccaactggcgcctctccccgcgcggggtcccgagctaggagATGggaggcacagctcgtgggcctgggcggaaggATGcggggccgcctggggccgggctcccgccccagcagcggagtggtggagccacagtgttaaagaacagagaagtgatccttaatcatttagaattttgcctccaccatccaccagaaa]
		NM_003582	0		[acttcccagccggggccagtcgggagcgaaagtgcgctgagctgcagtgtctggtcgagagtacccgtgggagcgtcgcgccgcggaggcagccgtcccggcgtaggtggcgtggccgaccggacccccaactggcgcctctccccgcgcggggtcccgagctaggag]
27	DYRK4	NM_003845	0	0	[agtgtgagctgttgaaagcctgcagctaaacaccagtgttacttcactcccctttgtggacaccaaggggaagaagaatacggtaagcttcccacacattagcaagaaagtcctgctgaagtcatccctgctgtatcaggagaatcaagctcacaatcag]
28	EFEMP1	NM_001039349	2	2	[ctagaaccctctggtctctgagggagATGctgtgttcccctcctcagagaagaagaaaacgcactagagagtgggagcatccccaaggctgaagcgcatccaggacatcacATGtcaacgtgtcctctctggcgtggggtccccgcgagtctgggaaacgaggagctggcaagggagggcaagcgggggcggcaaagagggcccctggagcagggggcgcggacctcgctgcgctgcgcgctctaccgccgggctcgcaacgctgggctcagcgctcgcgcctccctcagctctctcctccgccccccttcgccctccccctttccctccctttctcctcctcctcctgccgccgcggccgctgccggacttcgccagatcagacccacggggctgcc…
		NM_001039348	2		[ctagaaccctctggtctctgagggagATGctgtgttcccctcctcagagaagaagaaaacgcactagagagtgggagcatccccaaggctgaagcgcatccaggacatcacATGtcaacgtgtcctctctggcgtggggtccccgcgagtctgggaaacgaggagctggcaagggagggcaagcgggggcggcaaagagggcccctggagcagggggcgcggacctcgctgcgctgcgcgctctaccgccgggctcgcaacgctgggctcagcgctcgcgcctccctcagctctctcctccgccccccttcgccctccccctttccctccctttctcctcctcctcctgccgccgcggccgctgccggacttcgccagatcagacccacggggctgcc…
29	EFNA3	NM_004952	0	0	[ggagctgggaagcggagaagccgggagcgcggggctcagtcggggggcggcggcggcggcggctccgggg]
30	EFNA4	NM_005227	0	0	[cttccctcttcactttgtacctttctctcctcgactgtgaagcgggccgggacctgccaggccagaccaaaccggacctcgggggcg]
		NM_182689	0
		NM_182690	0
31	EFNB3	NM_001406	1	1	[ggtttcctcccttagcccgctgccctcaatcccagcgaggctggggctccggctcggcgcccccttcctcgctccctggtccggcgccccATGccgcccccgcccggtccccggctcccccagtcccccacttaggcgggctcacagatcccggggtgctggcgcgtgggccgggggcgcgtagggcgcctgcagacggcccctggaagggctctggtggggctgagcgctctgccgcgggggcgcgggcacagcaggaagcaggtccgcgtgggcgctgggggcatcagctaccggggtggtccgggctgaagagccaggcagccaaggcagccaccccggggggtgggcgactttgggggagttggtgccccgccccccaggccttggcggggtc]
32	EGFR	NM_005228	0	0	[ccccggcgcagcgcggccgcagcagcctccgccccccgcacggtgtgagcgcccgacgcggccgaggcggccggagtcccgagctagccccggcggccgccgccgcccagaccggacgacaggccacctcgtcggcgtccgcccgagtccccgcctcgccgccaacgccacaaccaccgcgcacggccccctgactccgtccagtattgatcgggagagccggagcgagctcttcggggagcagcg]
		NM_201282	0
		NM_201283	0
		NM_201284	0
33	EPHA1	NM_005232	0	0	[gcccccgcccggcccgcccggctctcctagtcccttgcaacctggcgctgccatccgggccactgtcccaggtcccggcccggagct]
34	EPHA10	NM_001099439	0	0	[ggctctggggtctgggggcattgctcagcggtgctaggctggcgcggcttgagccgccgccggactgacagctcggtctgcggacc]
		NM_173641	0
35	EPHA2	NM_004431	0	0	[ggttctcacccaacttccattaaggactcggggcaggaggggcagaagttgcgcgcaggccggcgggcgggagcggacaccgaggccggcgtgcaggcgtgcgggtgtgcgggagccgggctcggggggatcggaccgagagcgagaagcgcggc]
36	EPHA3	NM_182644	4	4	[cccgctctgcttcagcgcacgctgaagacggcactaggacccagggaagtccccgagcggggttcgcggaaaggcagccagactcctccttatctccagtgtcaaacttgacatcagcctgcgagcggagcATGgtaacttctccagcaatcagagcgctccccctcacatcagtggcATGcttcATGgagatATGctcctctcactgccctctgcaccagcaac]
		NM_005233
37	EPHA4	NM_004438	0	0	[ctgggatagaagcggcaggagcagcgttggcaccggcgaacc]
38	EPHA5	NM_004439	0	0	[gaggagccagaagcaaacttcagctgtctcagccggatccgtggttcctacatttggaggagccgcgtgccagaaggcgtaggaccccaaggggggacaaggaggactcccgagtctcccttcgccgctctgcgaggccgaagcggtggactgagccgctcgggacagcggcaccggaggaggctcggagaag]
		NM_182472	0
39	EPHA6	NM_001080448	0	5	[ggcccaagtgaatagtcctcgcgcaagcgggacactgtggtgg]
		NM_173655	5		[aggaaagctaagacaaacaaaactacaATGgaagaagaaaacgtcctcaactagacatctgccaaaaatatcatccagaATGccctggcaagttcacttccatttagtgaagtgagataatttggcaattcacgcaagagactgagaaccaagcctcaagccctgcctctgattctgcaggtATGgaacATGagcagctgacctactcttccacaaggtccaaagcccccagtgtcatcatcacaggtcttaagccagccaccaaatATGtatttcacatccgagtgagaactgcgacaggatacagtggctacagtcagaaatttgaatttgaaacaggag]
40	EPHA7	NM_004440	2	2	[attggagtgtggagcaagcggccggtctgcagtcggagacttgcaggcagcaaacacggtgcgagcgaacaggagtgggggggaaattaaaaaaagctaaacgtggagcagccgatcggggaccgagaaggggaatcgATGcaaggagcacaataaaacaaaagctacttcggaacaaacagcatttaaaaatccacgactcaagataactgaaacctaaaataaaacctgctcATGcacc]
41	EPHA8	NM_001006943	0	0	[gcgccggggtgtgcgcccggccgggtgtgcggagagcgagggagcgcgctccctcccgacgcgcgggccgcagcggccaagcccgagggtgcgtggcgcccccgcccgcccggcccggcccggcc]
		NM_020526	0
42	EPHB1	NM_004441	2	2	[gtcagtctggccggctccgtcctcccgtaggctccgctgtagctagcaATGtgacaccaggacgcactcgctctcgcgcgctctcccaggctcgttctccctcgccctctctctctcacacacgcacgcacacacccacctctcccataaacacacacacacacATGcacacccacacccacgcgcgcccgcaccgccccacgcgcacacactcctgcccacgcccacgcagcgctccgggaagtccggtccgggcgagagcgcgaaaggataccgagaagccacccgcggagagcgcagcggcgccctgggacgcggcgctctcccggcgctgctgcctcggcttggtctcggcctgcgggccgtcggccggcg]
43	EPHB2	NM_004442	0	0	[cattctgctggctgcgcggtggcggcggctgtgtgtgcgccgcgccttgccgccccccctggccccccgagcccggggcgcgcgctcccgcccgggccgtccgggccccgcggcgccgcggcccgaggccccgggaagcgcagcc]
		NM_017449	0
44	EPHB3	NM_004443	0	0	[cgtgagcggcgcagcaagatcccagctcggaccccggacggcgcgcgcccccgaagccccggatcccagtcgggcccgcagctgaccgccagattactgtgcatcccgaatcacgaccacctgcaccctcctgccccggcccgccccccaagtcctcaggcacccagctccccggcgccccggatcctcctggaccggtccgtccagattcccgcgggaccgacctgtccgcatccccaggaccgccgggctcggtgcaccgcctcggtcccggagccgcccgcctggattgcattccctcctctcctggatctcctgggacccgacgcgagcctgccccggagcccgccgagcgcaccctctctcgggtgcctgcagccccgccggcgcggcccggc…
45	EPHB4	NM_004444	1	1	[ttccagcgcagctcagcccctgcccggcccggcccgcccggctccgcgccgcagtctccctccctcccgctccgtccccgctcgggctcccaccatccccgcccgcgaggagagcactcggcccggcggcgcgagcagagccactccagggagggggggagaccgcgagcggccggctcagcccccgccacccggggcgggaccccgaggccccggagggaccccaactccagccacgtcttgctgcgcgcccgcccggcgcggccactgccagcacgctccgggcccgccgcccgcgcgcgcggcacagacgcggggccacacttggcgccgccgcccggtgccccgcacgctcgcATGggcccgcgctgagggccccgacgaggagtcccgcgcgg…
46	EPHB6	NM_004445	6	6	[ggggcgggccgggccggcttgggaggggacgcggagggggcgggccgggctgcgttcgctccagccgcggctctacagcagcgggcggcgggacccgggacccagcttggcgacggcgatctcgacgcgggcccccaggatctcccggcgccccacctctggagcagcccctgccgccagcgtcaggtccaccccggaatcccagggactctcggcgccgaacggacccgggccgggtgcaacggggtccccggactggagaagacgcgggtggcaccgtgcgagctccaggagccccgggtccactgcgaggcctcggggggcgcagacctgcagagactgcggccaacgggaagaaataaagggattatagtccacccaattcacagacttctgag…
47	ERBB2	NM_001005862	18	20	[gttcccggatttttgtgggcgcctgccccgcccctcgtccccctgctgtgtccatatatcgaggcgatagggttaagggaaggcggacgcctgATGggttaATGagcaaactgaagtgttttccATGatcttttttgagtcgcaattgaagtaccacctcccgagggtgattgcttccccATGcggggtagaacctttgctgtcctgttcaccactctacctccagcacagaatttggcttATGcctactcaATGtgaagATGATGaggATGaaaacctttgtgATGatccacttccacttaATGaATGgtggcaaagcaaagctatattcaagaccacATGcaaagctactccctgagcaaagagtcacagataaaacgggggcaccagtagaATGg…
		NM_004448	2		[ggaggaggtggaggaggagggctgcttgaggaagtataagaATGaagttgtgaagctgagattcccctccattgggaccggagaaaccaggggagccccccgggcagccgcgcgccccttcccacggggccctttactgcgccgcgcgcccggcccccacccctcgcagcaccccgcgccccgcgccctcccagccgggtccagccggagccATGgggccggagccgcagtgagcacc]
48	ERBB3	NM_001005915	1	1	[acacacacacacccctcccctgccatccctccccggactccggctccggctccgattgcaatttgcaacctccgctgccgtcgccgcagcagccaccaattcgccagcggttcaggtggctcttgcctcgATGtcctagcctaggggcccccgggccggacttggctgggctcccttcaccctctgcggagtc]
		NM_001982	1		[actccagcctcgcgcgggagggggcgcggccgtgactcacccccttccctctgcgttcctccctccctctctctctctctctcacacacacacacccctcccctgccatccctccccggactccggctccggctccgattgcaatttgcaacctccgctgccgtcgccgcagcagccaccaattcgccagcggttcaggtggctcttgcctcgATGtcctagcctaggggcccccgggccggacttggctgggctcccttcaccctctgcggagtc]
49	ERBB4	NM_005235	2	2	[cacgcgcgcccggctgggggatctcctccgcgtgcccgaaagggggatATGccatttggacATGtaattgtcagcacgggatctgagacttccaaaaa]
		NM_001042599
50	FER	NM_005246	8	8	[gtcacaccctcgaataATGacgcatacctatcctactgttactgatcacctagtaataatcttgtagttcacattactcatttttcaccaaattcttttggtgaaggacgcttcagaaacggccatcactgaagagcagacccgtttgggttctccacgcattctagactcccgaagagctcATGttttttggctagacctATGaccattttcgctagacttcactgcacgttttctcaagtatcttctttgtccctaATGtgtgacacctcatcATGgacacgctactttagctaaggcATGaccagcaATGaacagtagtaagatATGtgctgattagaaggctcacttgtgcagtgtggaggataaccagtgccttacaaa]
51	FES	NM_001143783	0	0	---
		NM_001143784
		NM_001143785	0		[ctgggccaactgaaaccgcgggaggaggaagcgcggaatcaggaactggccggggtccgcaccgggcctgagtcggtccgaggccgtcccaggagcagctgcccgtgcggaacagcact]
		NM_002005	0		[ggaggaagcgcggaatcaggaactggccggggtccgcaccgggcctgagtcggtccgaggccgtcccaggagcagctgcccgtgcggaacagcact]
52	FGFR1	NM_001174064	5	7	[agATGcaggggcgcaaacgccaaaggagaccaggctgtaggaagagaagggcagagcgccggacagctcggcccgctccccgtcctttggggccgcggctggggaactacaaggcccagcaggcagctgcagggggcggaggcggaggagggaccagcgcgggtgggagtgagagagcgagccctcgcgccccgccggcgcatagcgctcggagcgctcttgcggccacaggcgcggcgtcctcggcggcgggcggcagctagcgggagccgggacgccggtgcagccgcagcgcgcggaggaacccgggtgtgccgggagctgggcggccacgtccggacgggaccgagacccctcgtagcgcattgcggcgacctcgccttccccggccgcgagcg…
		NM_023110	4		[agATGcaggggcgcaaacgccaaaggagaccaggctgtaggaagagaagggcagagcgccggacagctcggcccgctccccgtcctttggggccgcggctggggaactacaaggcccagcaggcagctgcagggggcggaggcggaggagggaccagcgcgggtgggagtgagagagcgagccctcgcgccccgccggcgcatagcgctcggagcgctcttgcggccacaggcgcggcgtcctcggcggcgggcggcagctagcgggagccgggacgccggtgcagccgcagcgcgcggaggaacccgggtgtgccgggagctgggcggccacgtccggacgggaccgagacccctcgtagcgcattgcggcgacctcgccttccccggccgcgagcg…
		NM_001174063
		NM_015850
		NM_023105
		NM_023106
		NM_001174065	2		[ccctttcacctcctggctccctcccgggcgatccgcgccccttgggtctcccctcccttccctccgtccgcgtctcctgcgccccctccctgcgctcgtcccgccgctcttcccgccgcccaacttttcctccaactcgcgctcgggagctggcgaggcggcggcggctcctcaggtcagtttgaaaaggaggatcgagctcactgtggagtatccATGgagATGtggagccttgtcaccaacctctaactgcagaactggg]
		NM_001174066
		NM_001174067	2		[ccctttcacctcctggctccctcccgggcgatccgcgccccttgggtctcccctcccttccctccgtccgcgtctcctgcgccccctccctgcgctcgtcccgccgctcttcccgccgcccaacttttcctccaactcgcgctcgggagctggcgaggcggcggcggctcctcaaagtgggagagcttcaaggtcacgtggtccgtccagcccctgctatctcaccagacactgtccaccctgtATGttggatcagtactccagtgagaagacagcaggcactttcacccATGcagcccattcagtcttcataaccacctgtg]
53	FGFR2	NM_000141	6	12	[ggcggcggctggaggagagcgcggtggagagccgagcgggcgggcggcgggtgcggagcgggcgagggagcgcgcgcggccgccacaaagctcgggcgccgcggggctgcATGcggcgtacctggcccggcgcggcgactgctctccgggctggcgggggccggccgcgagccccgggggccccgaggccgcagcttgcctgcgcgctctgagccttcgcaactcgcgagcaaagtttggtggaggcaacgccaagcctgagtcctttcttcctctcgttccccaaatccgagggcagcccgcgggcgtcATGcccgcgctcctccgcagcctggggtacgcgtgaagcccgggaggcttggcgccggcgaagacccaaggaccactcttctgcgttt…
		NM_001144917
		NM_001144918
		NM_001144919
		NM_022970
		NM_001144913	4		[tgactgcagcagcagcggcagcgcctcggttcctgagcccaccgcaggctgaaggcattgcgcgtagtccATGcccgtagaggaagtgtgcagATGggattaacgtccacATGgagatATGgaagaggaccggggattggtaccgtaacc]
		NM_001144914
		NM_001144915	6		[aatttgttgaggaatttccccctagccttgaccccttgacagctcccgctcctactcagtgctggggagaagtagggaggccttaagcgaagagATGggtctgcactttggaggagccggacactgttgactttcctgATGtgaaatctacccaggaacaaaacaccagtgactgcagcagcagcggcagcgcctcggttcctgagcccaccgcaggctgaaggcattgcgcgtagtccATGcccgtagaggaagtgtgcagATGggattaacgtccacATGgagatATGgaagaggaccggggattggtaccgtaacc]
		NM_001144916	8		[gagcacacattgcctcactgaagtggctgcacgtatctgagtcctgtagctactgttttatctctgtttcttaaaagtATGcttttaaaaagattagcctcacacatttctgtggaccggtctggtggtatcacctgggactctgaggtgaggATGgaaggatttagcagataATGaaaaagaactctgtttgcgcacatttgagaggctgaaaaATGgttttatcccacttgggctggagtgatttggcattggggaagattccctgactcgccaatctctttcctttagtgactgcagcagcagcggcagcgcctcggttcctgagcccaccgcaggctgaaggcattgcgcgtagtccATGcccgtagaggaagtgtgcagATGggattaacgtc…
54	FGFR3	NM_000142	1	1	[gtcgcgggcagctggcgccgcgcggtcctgctctgccggtcgcacggacgcaccggcgggccgccggccggagggacggggcgggagctgggcccgcggacagcgagccggagcgggagccgcgcgtagcgagccgggctccggcgctcgccagtctcccgagcggcgcccgcctcccgccggtgcccgcgccgggccgtggggggcagcATGcccgcgcgcgctgcctgaggacgccgcggcccccgcccccgcc]
		NM_001163213
		NM_022965
55	FGFR4	NM_002011	0	0	[ctcgctcccggccgaggagcgctcgggctgtctgcggaccctgccgcgtgcaggggtcgcggccggctggagctgggagtgaggcggcggaggagccaggtgaggaggagccaggaaggcagttggtgggaagtccagcttgggtccctgagagctgtgagaaggag]
		NM_022963	0		[gaaggcagttggtgggaagtccagcttgggtccctgagagctgtgagaaggag]
		NM_213647	0		[ctcgctcccggccgaggagcgctcgggctgtctgcggaccctgccgcgtgcaggggtcgcggccggctggagctgggagtgaggcggcggaggagccaggtgaggaggagccaggtgagcaggaccctgtgctgggcgcggagtcacgcaggctcgaggaaggcagttggtgggaagtccagcttgggtccctgagagctgtgagaaggag]
56	FGFRL1	NM_001004356	2	2	[gccgccccgccccgagaccgggcccgggggcgcggggcggcgggATGcggcgcccggggcggcgATGaccgcggagcgcacgccgcgggcccggccctgaccccgccgcccgcccgctgagccccccgccgaggtccggacaggccgag]
		NM_001004358	0		[gcggccgcgaccccaggtccggacaggccgag]
		NM_021923	0		[ccccaggtccggacaggccgag]
57	FGR	NM_001042729	3	7	[tacacacATGagagatcacttagagcaaagggtgagaggggcaggtggggctagggtggagaccaaagcactgATGtgacggaaccatcagccaggcaactggacctggtggatccaggaagactttctggaagaggtctctgacccctcccaaggatcATGccgcagccccactgacccaggagtaggggcctaagggcagggaacctgga]
		NM_005248	1		[aataagagaagtccgaggcggcttcctcctccctgcccagcaggggcggcggtcagaggcgggcagcaccccagttctccccgcacgccggcactcgcggctgctggagccccggctggctcaccccggggccgggcagaattgggctccaggtctctgacccctcccaaggatcATGccgcagccccactgacccaggagtaggggcctaagggcagggaacctgga]
		NM_001042747	5		[ctctgagtgttgcaATGgcaATGtttctggcagggtgtgggggacccttgctcaATGacctcctgccctgttgctcagaggataccgctgccagaaaagggttggctcattgtggggcttcccaaggtactctggtagccccagcttctgacctggtcctttctctggtATGgggataggaggagagctccggaggtctctgacccctcccaaggatcATGccgcagccccactgacccaggagtaggggcctaagggcagggaacctgga]
58	FLT1	NM_001159920	0	0	[atcgaggtccgcgggaggctcggagcgcgccaggcggacactcctctcggctcctccccggcagcggcggcggctcggagcgggctccggggctcgggtgcagcggccagcgggcgcctggcggcgaggattacccggggaagtggttgtctcctggctggagccgcgagacgggcgctcagggcgcggggccggcggcggcgaacgagaggacggactctggcggccgggtcgttggccgcggggagcgcgggcaccgggcgagcaggccgcgtcgcgctcacc]
		NM_001160030	0
		NM_001160031	0
		NM_002019	0
59	FLT3	NM_004119	0	0	[acctgcagcgcgaggcgcgccgctccaggcggcatcgcagggctgggccggcgcggcctggggaccccgggctccggaggcc]
60	FLT4	NM_002020	0	0	[aggccagccggcgcccgcgcggacactttcagccccgagccgcggccgctcgggtcggacccacgcgcagcggccggag]
		NM_182925	0
61	FRK	NM_002031	2	2	[cctggcgaaagcaagacgtggaggttttaccaggggttagtagcttcctcttgctaactttttattgggacaaaaggcaagATGgcaccattctgttctcagatatttgtctaaataaagcccttttaattttattttatttttgttgtgggattcttaagcagataagaagaaaagacaccttcctagtgagcagctgcccagctcctgctcagttttgcctcggggtagcacctccagccacagaaagcaagccggtaagtctctccaggtaggacttgctgcaacccagctgctggactgatctgaaacgggactttgcatactctccgaagtATGgtgagttggtgctgacttcaaagttgcctggtgaaggaagataaggtggatcgcagaga…
62	FYN	NM_002037	3	4	[agagcatcagcaagagtagcagcgagcagccgcgctggtggcggcggcgcgtcgttgcagttgcgccatctgtcaggagcggagccggcgaggagggggctgccgcgggcgaggaggaggggtcgccgcgagccgaaggccttcgagacccgcccgccgcccggcggcgagagtagaggcgaggttgttgtgcgagcggcgcgtcctctcccgcccgggcgcgccgcgcttctcccagcgcaccgaggaccgcccgggcgcacacaaagccgccgcccgcgccgcaccgcccggcggccgccgcccgcgccagggagggattcggccgccgggccggggacaccccggcgccgccccctcggtgctctcggaaggcccaccggctcccgggcccgccg…
		NM_153047	0		[gaatttagata]
		NM_153048	1		[aaATGatcaagtgttgggtataagccaaggagctgagagagggggagaccagcgcaggtctgaggagctgagaagggaggcttacgtgaagggaatttagata]
63	GOLGA5	NM_005113	0	0	[gcttcccttccacgtctcccggaagcggtagcagggccccggcgggtcggggaggaggtttactcagcttgggccccctccgggccagccgccgagggggcgcggcccaggacggcggctaggccgtagtgcagcctctccggagtcctcaggtttgccaataggattatcctgctgccatc]
64	HCK	NM_001172132	4	4	[ggagttagcctcgctcagggcgcggctaaggcgcccagATGgcctgcgggcgccaccacgtccctggtcccagctcgggagcacatcagaggcttagaggcgagtgggaagggactcagacagtgcaggacgagaaacgcccgcggcaccaaagcccctcagagcgtcgcccccgcctctagttctagaaagtcagtttcccggcactggcaccccggaacctcaggggctgccgagctgggggggcgctcaagctgcgaggatccgggctgcccgcgagacgaggagcgggcgcccaggggcaaccgctgtcATGagttacagtccttccaggATGtgcctctgaaaATGgattgcatataa]
		NM_001172129	1		[ggagttagcctcgctcagggcgcggctaaggcgcccagATGgcctgcgggcgccaccacgtccctggtcccagctcgggagcacatcagaggcttagaggcgagtgggaagggactcagacagtgcaggacgagaaacgcccgcggcaccaaagcccctcagagcgtcgcccccgcctctagttctagaaagtcagtttcccggcactggcaccccggaacctcaggggctgccgagctgggggggcgctcaagctgcgaggatccgggctgcccgcgagacgaggagcgggcgcccagg]
		NM_001172131
		NM_002110	1		[ggagttagcctcgctcagggcgcggctaaggcgcccagATGgcctgcgggcgccaccacgtccctggtcccagctcgggagcacatcagaggcttagaggcgagtgggaagggactcagacagtgcaggacgagaaacgcccgcggcaccaaagcccctcagagcgtcgcccccgcctctagttctagaaagtcagtttcccggcactggcaccccggaacctcaggggctgccgag]
		NM_001172130
		NM_001172133	1		[ggagttagcctcgctcagggcgcggctaaggcgcccagATGgcctgcgggcgccaccacgtccctggtcccagctcgggagcacatcagaggcttagaggcgagtgggaagggactcagacagtgcaggacgagaaacgcccgcggcaccaaagcccctcagagcgtcgcccccgcctctagttctagaaagtcagtttcccggcactggcaccccggaacctcaggggctgccgagctgggggggcgctcaagctgcgaggatccgggctgcccgcgagacgaggagcgggcgcccagacaaacaaagcaaaaccgctcaagtcttgaggtggcaaatctttcccagttcccaccagaagagg]
65	IGF1R	NM_000875	0	0	[ttttttttttttttttttgagaaaggggaatttcatcccaaataaaagga]
66	IGF2R	NM_000876	0	0	[cgagcccagtcgagccgcgctcacctcgggctcccgctccgtctccacctccgcctttgccctggcggcgcgaccccgtcccgggcgcggcccccagcagtcgcgcgccgttagcctcgcgcccgccgcgcagtccgggcccggcgcg]
67	INSR	NM_000208	1	1	[gagaaggacgcgcggcccccagcgcctcttgggtggccgcctcggagcATGacccccgcgggccagcgccgcgcgctctgatccgaggagaccccgcgctcccgcagcc]
		NM_001079817
68	INSRR	NM_014215	1	1	[tttctccctctggaggcccgagactctccctgtcactgtctgcatctctgtccccatctctcaatctcATGctgagtctctctgtctccaactgcctgtcactgtctttgtgtctctgtgactctcatttctttttttctgtctcctgctgtctctgtgtgggattccttgtctctctgcccctgccctccctctcctatctgaaccctggtctctgtgtcccttagggcttatcacaccgttctccccagagtcaccgggaggagagccgggactggacacaagccagggctgggaca]
69	IRS1	NM_005544	0	0	[ggttgtttttcggagcctccctctgctcagcgttggtggtggcggtggcagc]
70	ITK	NM_005546	1	1	[tgcattctttgccccaaaactctttcctttggttgtgctaagaggtgATGcccaaggtgcaccacctttcaagaactggatc]
71	JAK1	NM_002227	0	0	[tgcagacagtgcgggcctgcgcccagtcccggctgtcctcgccgcgacccctcctcagccctgggcgcgcgcacgctggggccccgcggggctggccgcctagcgagcctgccggtcgaccccagccagcgcagcgacggggcgctgcctggcccaggcgcacacggaagtgcgcttctctgaagtagctttggaaagtagagaagaaaatccagtttgcttcttggagaacactggacagctgaataa]
72	JAK2	NM_004972	3	3	[ctgcaggaaggagagaggaagaggagcagaagggggcagcagcggacgccgctaacggcctccctcggcgctgacaggctgggccggcgcccggctcgcttgggtgttcgcgtcgccacttcggcttctcggccggtcgggcccctcggcccgggcttgcggcgcgcgtcggggctgagggctgctgcggcgcagggagaggcctggtcctcgctgccgagggATGtgagtgggagctgagcccacactggagggcccccgagggcccagcctggaggtcgttcagagccgtgcccgtcccggggcttcgcagaccttgacccgccgggtaggagccgcccctgcgggctcgagggcgcgctctggtcgcccgatctgtgtagccggtttcagaagca…
73	JAK3	NM_000215	0	0	[cacacaggaaggagccgagtgggactttcctctcgctgcctcccggctctgcccgcccttcgaaagtccagggtccctgcccgctaggcaagttgcactc]
74	KDR	NM_002253	1	1	[actgagtcccgggaccccgggagagcggtcaATGtgtggtcgctgcgtttcctctgcctgcgccgggcatcacttgcgcgccgcagaaagtccgtctggcagcctggatatcctctcctaccggcacccgcagacgcccctgcagccgcggtcggcgcccgggctccctagccctgtgcgctcaactgtcctgcgctgcggggtgccgcgagttccacctccgcgcctccttctctagacaggcgctgggagaaagaaccggctcccgagttctgggcatttcgcccggctcgaggtgcagg]
75	KIT	NM_000222	0	0	[tctgggggctcggctttgccgcgctcgctgcacttgggcgagagctggaacgtggaccagagctcggatcccatcgcagctaccgcg]
		NM_001093772	0
76	LCK	NM_001042771	1	3	[gtgtgaatttacttgtagcctgagggctcagagggagcaccggtttggagctgggaccccctattttagcttttctgtggctggtgaATGgggatcccaggatctcacaatctcagggacc]
		NM_005356	2		[aagtcagggtgggacgtgggcgcggggagacaggtggtggctacgacggcgaagggagctgagactgtccaggcagccaggttaggccaggaggaccATGtgaATGgggccagagggctcccgggctgggcagggacc]
77	LMTK2	NM_014916	1	1	[gcggcgggagcgcggcttcccaggcccgccgctccgcagggctgctggcgttgctgctgttgagaggcggcggcggcggcgcaggcgggcgggaaggATGgtgtttctgcgactggagcggcaggtgcggaccgggagccggaccgaggtttggcagaagcaacgtgtgctcgggagcaaccggcgcgggtgccactgaggcagcggagggaggcaggatcgactgacgggcgaacggacggacggacggaaggcgactcgagggccggccccggagccgcgccgtgggcgag]
78	LTK	NM_002344	1	1	[ggggtctgaggtgggcgtggccagaccagctttaggtccggggagtgtctcgccagcggcagcacacccctgtaagtggtggccagggctgccgtggcaaaATGagctgtcaactttaggttgacaggggtgtggccgcgaccgcaagggcttttgttgccgggtggacccaacaggg]
		NM_001135685
		NM_206961
79	LYN	NM_001111097	0	0	[agacagccagttcctctcccgccgcgccgggccgcgctgccgctcgctccccggccgtggcgcctccgggccagacgcgctgcagcctccagcccgcggcaagcggggcggccgcgccacccccggccccgcgccagcagcccctcgccgcgcgtccagcgttcccggccagcagcctccccatacgcaggtcctgctgggccgccccgtcgcgccccccactctgaactcaagtcaccgtggagctccgccgccccgaaactttcaccgcgagcgggaaat]
		NM_002350
80	MAP2K1	NM_002755	0	0	[aggcgaggcttccccttccccgcccctcccccggcctccagtccctcccagggccgcttcgcagagcggctaggagcacggcggcggcggcactttccccggcaggagctggagctgggctctggtgcgcgcgcggctgtgccgcccgagccggagggactggttggttgagagagagagaggaagggaatcccgggctgccgaaccgcacgttcagcccgctccgctcctgcagggcagcctttcggctctctgcgcgcgaagccgagtcccgggcgggtggggcgggggtccactgagaccgctaccggcccctcggcgctgacgggaccgcgcggggcgcacccgctgaaggcagccccggggcccgcggcccggacttggtcctgcgcagcggg…
81	MAP2K2	NM_030662	1	1	[cccctgcctctcggactcgggctgcggcgtcagccttcttcgggcctcggcagcggtagcggctcgctcgcctcagccccagcgcccctcggctaccctcggcccaggcccgcagcgccgcccgccctcggccgccccgacgccggcctgggccgcggccgcagccccgggctcgcgtaggcgccgaccgctcccggcccgccccctATGggccccggctagaggcgccgccgccgccggcccgcggagccccg]
82	MAP2K3	NM_145109	1	1	[gcaggggcggggcctgagtcagcgcagttcggccggggtctccccggcgctgcccagtctgtctccggcgccgcccgtcgcggactcgtccttgctgcagtcgccgccgcagtcctcgccgcagtcgccgccgccgccgccgccgccgccgctgctcctccgcctggcctgggccgtctgcccgcagccATGagcgtgctcggccccggtggagcccgcagtcctctagattagtctccaccgccgtccaggacccacttgcagc]
		NM_002756	0		[aaagttctcagttggcccgtgtgaggagaaggccggggcagcggaggcttccggcggaaaatccaagaggaagaaggatctacggatatcctgc]
83	MAP2K4	NM_003010	0	0	[ggccgtgcgagaggccgagcttgctgcattgcagccgccgcggcgccgctcggctcttcactcccaaca]
84	MAP2K5	NM_002757	1	2	[ggagtaacagtgtcgccgccgccttcctcctcctcctctcgccgctaccgccgtcgccgccgccgcagccgccgccggtccgcgcggcctcgggtggccggagctcagcctgcgcgcgccgcgccctgtgtctccgggtggggcagaagactcgccccttgaacctcccgcggggactctccgtggtgtggcggccctggggctctttcttaatagccccggactgagtcccctccagtcgaggaccctctcctagtccactgacgagcggtggacacctgccgctgtatctcccccaaaccgagtccttgccctgctgcctcctcatacccacacggcggcagagaccttcaccatagcgttcgctcaactccagaaccttccgacctccgctagtt…
		NM_145160
		NM_001206804	1		[gcagccactctgctaagtgccctgcttggaaaggctgtgggctccctgctgagaaatactgcgagcggctttgtcagccggctgcctggtgccagttctgctgcagcctgggagggacactgtggcagagctcctggagagaaATGaggtttgcaggccattggagttggactggac]
85	MAP2K6	NM_002758	2	2	[agttccaagtttggagcttttagctgccagccctggcccatcATGtagctgcagcacagccttccctaacgttgcaactgggggaaaaatcactttccagtctgttttgcaaggtgtgcatttccatcttgattccctgaaagtccatctgctgcatcggtcaagagaaactccacttgcATGaagattgcacgcctgcagcttgcatctttgttgcaaaactagctacagaagagaagcaaggcaaagtcttttgtgctcccctcccccatcaaaggaaaggggaaa]
86	MAP2K7	NM_145185	0	0	[gcggtgtttgtctgccggactgacgggcggccgggcggtgcgcggcggcggtggcggcggggaag]
87	MATK	NM_139355	1	6	[gggccggcggcggcggcggcgcgcggaggagaccgcagtgcggccggcgctaggacccgcgggggcctcccaggccgcggcgcctcccgctttcccccactccccgacccttcttcgcccccaaaATGaggaaacggagcaactcgctccaagttgtgcagccgggaccgcctcggggtgtgcagccggctcgcggaggccctcctgggggcgggcgcggggcgcggctcgggggcgccccctgagcagaaaacaggaagaaccaggctcggtccagtggcacccagctccctacctcctgtgccagccgactggcctgtggcaggccattcccagcgtccccgactgtgaccacttgctcagtgtgcctctcacctgcctcagtttccctctggggg…
		NM_139354	1		[gggccggcggcggcggcggcgcgcggaggagaccgcagtgcggccggcgctaggacccgcgggggcctcccaggccgcggcgcctcccgctttcccccactccccgacccttcttcgcccccaaaATGaggaaacggagcaactcgctccaagttgtgcagccgggaccgcctcggggtgtgcagccggctcgcggaggccctcctgggggcgggcgcggggcgcggctcgggggcgccccctgagcaggtgagcccccgcttcctccgagcctggcacccccctcccgtctcagccagg]
		NM_002378	5		[agcaaaatcaagcagttggttagcgaagggattcggtgcagATGgATGgaccgtctgggctgcggagtccacgggcctgaaacgcggtcgctcctgacccgtcctccgcaaccctcgtcccaccaggccgcggttcccggagcaggccggcgggtggcaggaagacaccaggctgcagggggctggagaagcaacacccctctccctccccgccagagaactggagcgcggggacctcggttgcggATGctagctgcgagccgggttgctaggcgacatcgagagaggaagaggagaaagtcttcATGgggtgctagagcatcttaaATGtccctctc]
88	MERTK	NM_006343	0	0	[actcactgcccgggccgcccggacagggagcttcgctggcgcgcttggccggcgacaggacaggttcgggacgtccatctgtccatccgtccggagagaaattacagatccgcagccccggg]
89	MET	NM_000245	2	2	[gccctcgccgcccgcggcgccccgagcgctttgtgagcagATGcggagccgagtggagggcgcgagccagATGcggggcgacagctgacttgctgagaggaggcggggaggcgcggagcgcgcgtgtggtccttgcgccgctgacttctccactggttcctgggcaccgaaagataaacctctcata]
		NM_001127500
90	MST1R	NM_001244937	0	0	[agtgtacagcggcggctggggcggcaggtgaggcggctggggcgttgctgtcgtgcgtccgcaggcgtcaggtgctcagacccgagggccgggaagggatttgggtttcacaggaacctggggcgggggtccgctatcttggggctgtcgggaccgctgcttaaatttggcccagtccagacctcgagtcgggcccccagccaggcccacgcccaggtccaggcccaggccggtagggatcctctagggtcccagctcgcctcg]
		NM_002447
91	MUSK	NM_005592	2	2	[gtggagctgctgacacaaacagtcattagcagacaacccttttgcaacaaagtATGctttaaaATGtaaactgtggagccattttccttgcgttgtccagaaggaacttcgtcctgcgtgagcctggattaatc]
		NM_001166280
		NM_001166281
92	NEK1	NM_012224	6	6	[cacacgccagcgccggtgacgcgccggccgctctcccttagtccgcattcgctccagggttttgggaccctaggttgcggagtccttaccctaccctggcctctcgagcagttgtccccataactcggaatctagagccgctgttgcgaggcaggagcacgtggcagtcaagtagcttcccagtcccgaacgccgcccgtccccaccccgccgtggccactagcaacgacctctgtgaagttggagaggcggtaacggaggcactccccctgctgcaccccgccgtttctacggggctcagaaaccagtttgtttgtttcgtcggggtagtgtcgacctgtcttacgggcgtcgcccgagacaggacggagtcaaacccgtggtatcaactgaagacg…
		NM_001199400
		NM_001199397	6		[cacacgccagcgccggtgacgcgccggccgctctcccttagtccgcattcgctccagggttttgggaccctaggttgcggagtccttaccctaccctggcctctcgagcagttgtccccataactcggaatctagagccgctgttgcgaggcaggagcacgtggcagtcaagtagcttcccagtcccgaacgccgcccgtccccaccccgccgtggccactagcaacgacctctgtgaagttggagaggcggtaacggaggcactccccctgctgcaccccgccgtttctacggggctcagaaaccagtttgtttgtttcgtcggggtagtgtcgacctgtcttacgggcgtcgcccgagacaggacggagtcaaacccgtggtatcaactgaagacg…
		NM_001199398
		NM_001199399
93	NEK10	NM_199347	6	6	[ctggaggaggatttgattggaaaaccaacggtgcagctggccgcggtgtccctgaggttgaggggaccgggaataggctggggggaggacgggacgggctgagactggacgggacccccggtctgcagcagcaggtgacagcagcagggacaATGataaggagattggcctgaaggagggaccgtccctcccgcgcgaaaagtcagaaATGgccaATGaagcttttgcttataaaaggaATGcgATGttaattctggggcattgATGttttaca]
94	NRP1	NM_003873	3	3	[gcagttggtgaaactcctctgtctcccgctcatcttttcattgctcgttcccctccttcccgcagacacccggacctcccctgggcgccagctccgcggctccaacgggtccagaaacaagccggattttttttttttcttcctggaaattggctttggtgtgtgttgccctacctccctcctccccctcccacccacagcccccccccggccttttttttttttttttttttttttgagacATGgcccgggcagtggctcctggaagaggaacaagtgtgggaaaagggagaggaagccggagctaaATGacaggATGcaggcgacttgagacacaaaaagagaagcgttcctctcggatccaggcattgcctcgctgctttcttttctccaagacg…
		NM_001024628
		NM_001024629
		NM_001244972
		NM_001244973
95	NRP2	NM_201267	4	4	[cagagatcgcgagcgaggcaccagcctgcagccggcccccagcacatcctcagccgcacagacactcggcgaggtggaggtgagggcgggcgccagcgaactcggagaggggctcgctcactcccaggcgatcccagccgccaccgccgccgcaccagcagcagcaacagcagcagcagcttccttcctcagactcccctcgagaggctggccaagcgggtgtagccgttgggggaggctcccgccgggggaacccggcgaggacaagagcagggcggccgccttccactcgggctgtccggcggcggctgcctccgcccgtgtgtccgtcaagggtgccgcgggATGtgtgtcagtttacgcctctgagatcacacagctgcctgggggccgtgtgA…
		NM_003872
		NM_018534
		NM_201264
		NM_201266
		NM_201279
96	NTRK1	NM_001007792	0	0	[gcaccctggtcatctgcggactcagcctgagcttccagagggcctaggagcagtaagggagtgagtgggcaactcggcgc]
		NM_001012331	0		[tgcagctgggagcgcacagacggctgccccgcctgagcgaggcgggcgccgccgcg]
		NM_002529
97	NTRK2	NM_001018064	5	5	[aagacggattctcagacaaggcttgcaaATGccccgcagccatcatttaactgcacccgcagaatagttacggtttgtcacccgaccctcccggatcgcctaatttgtccctagtgagaccccgaggctctgcccgcgcctggcttcttcgtagctggATGcatatcgtgctccgggcagcgcgggcgcagggcacgcgttcgcgcacaccctagcacacATGaacacgcgcaagagctgaaccaagcacggtttccatttcaaaaagggagacagcctctaccgcgattgtagaagagactgtggtgtgaattagggaccgggaggcgtcgaacggaggaacggttcatcttagagactaattttctggagtttctgcccctgctctgcgtcagccc…
		NM_006180
		NM_001007097	2		[gcgtcagccctcacgtcacttcgccagcagtagcagaggcggcggcggcggctcccggaattgggttggagcaggagcctcgctggctgcttcgctcgcgctctacgcgctcagtccccggcggtagcaggagcctggacccaggcgccgccggcgggcgtgaggcgccggagcccggcctcgaggtgcataccggacccccattcgcatctaacaaggaatctgcgccccagagagtcccgggagcgccgccggtcggtgcccggcgcgccgggccATGcagcgacggccgccgcggagctccgagcagcggtagcgcccccctgtaaagcggttcgctATGccggggccactgtgaaccctgccgcctgccggaacactcttcgctccggaccagc…
		NM_001018065	2		[actaattttctggagtttctgcccctgctctgcgtcagccctcacgtcacttcgccagcagtagcagaggcggcggcggcggctcccggaattgggttggagcaggagcctcgctggctgcttcgctcgcgctctacgcgctcagtccccggcggtagcaggagcctggacccaggcgccgccggcgggcgtgaggcgccggagcccggcctcgaggtgcataccggacccccattcgcatctaacaaggaatctgcgccccagagagtcccgggagcgccgccggtcggtgcccggcgcgccgggccATGcagcgacggccgccgcggagctccgagcagcggtagcgcccccctgtaaagcggttcgctATGccggggccactgtgaaccctgccg…
		NM_001018066
98	NTRK3	NM_001012338	2	2	[acatttctgcagccgcgcggcgagccattcgcggcggctgctgcagctcctactgcatcttccttctcttcctttcctcgggctccggtctcggagtcggagagcgcgcctcgcttccagagcccccggacccggcgagtcagcgatcgccgagccggccaccATGcccggcagaccgcgccactaggcgctcctcgcggctcccacccggcggcggcggcggcggcggcggcgtccgcgATGgtttcagacgctgaaggattttgcatctgatcgctcggcgtttcaaagaagcagcgatcggag]
		NM_001007156
		NM_001243101
		NM_002530
99	OBSCN	NM_001098623	0	0	[gctgcccagagcccccatagagagaggtccccgccgccaccctc]
		NM_052843	0
100	PDGFRA	NM_006206	3	3	[aagagcaaaaagcgaaggcgcaatctggacactgggagattcggagcgcagggagtttgagagaaacttttattttgaagagaccaaggttgagggggggcttatttcctgacagctatttacttagagcaaATGattagttttagaaggATGgactataacattgaatcaattacaaaacgcggtttttgagcccattactgttggagctacagggagagaaacagaggaggagactgcaagagatcattggaggccgtgggcacgctctttactccATGtgtgggacattcattgcggaataacatcggaggagaagtttcccagagct]
101	PDGFRB	NM_002609	1	1	[ctcctgaggctgccagcagccagcagtgactgcccgccctatctgggacccaggatcgctctgtgagcaacttggagccagagaggagatcaacaaggaggaggagagagccggcccctcagccctgctgcccagcagcagcctgtgctcgccctgcccaacgcagacagccagacccagggcggcccctctggcggctctgctcctcccgaaggATGcttggggagtgaggcgaagctgggccgctcctctcccctacagcagcccccttcctccatccctctgttctcctgagccttcaggagcctgcaccagtcctgcctgtccttctactcagctgttacccactctgggaccagcagtctttctgataactgggagagggcagtaaggaggac…
102	PDGFRL	NM_006207	3	3	[acttctgccttgttatcagaggagcgaggATGtggcctgtgtgccgcctaatcATGcctagaactgtctgcacctgctgatcttttgcttctgcgaactggctgcacctgctgttctcctgctcataccctagcccgtgcttaccctaattccctgttctcctgcctcaccaccagaggcccgggttgtctgcacagtctcattttccacgttattcctgtaATGaacccgtcctcccacccccaccagcagttacagggctgggtgcggagaccaactctggccagacacagaggagcagcaagaacccggggcaacggtcctgtgaaaaccgaatcctcccgcttcggcgtcccaggagcccgcccctcgcccgccgcctcccctgcgtccccgcc…
103	PEAK1	NM_024776	8	8	[agtcagtgtcagttgctcggcggcggcggccgtggtcaccaggaaggggacgggacggacggtgATGgtggtcgccgcggcggcgtgtgcgcccctcaggaaaagaatacttgagatccatttgtaaggaaagaaaaggaagcaacaacataATGcccagagttggagccaattaaaccagacgagtctcactctgtcgcccaggctggagtgcggtggcgtgatcttggctcactgcaacctctgccttccgggttcgagtaattctcctgcctcagcctcccaagcagctgggtctacagtaaacattgctatcttcagaaattaaggaATGagaggcaaggaagaaaggacattcatcttggaaagacccaaagcaccttgaaatttggaaggaA…
104	PLK4	NM_014264	2	2	[agcctatccggagcgatccatctcgttacgtcaccaccagcctagctcggacggcaagcggcgggagattttcaaaATGggagcccagaggcaccgcccaggcctcggaaggtgtcagggagaactttccgtggtttcagcgtcgtcgcctggagcggcggtttagagagccgagcctgATGggcgccaaggccggctggctgcttggagcgctgcctcgaagggactgcgtgaaggaagctaatccggagaacccaggccagagcctggaaat]
		NM_001190799
		NM_001190801	0		[gaacgaagctaacggctgcggggcgggcaccgaggtgcttagggagggtcccaacggcccagacccctgctgtttaggggcggagcggcccgcccctcaagagacaagagtagggaaggcgggacaggattttaaagttggaaatctgcttggtaaaggatcatttgctggtgtctacagagctgagtccattcacactggtttggaagttgcaatcaaa]
105	PTK2	NM_153831	1	1	[gcgcacgcgcgcgggcccgcgccgacgcagcacggcctcgagggcgcgagcccgcgccgccgccgccgccgccggtcccggaccactgtgagcccgcggcgtgaggcgtgggaggaagcgcggctgctgtcgcccagcgccgccccgtcgtcgtctgccttcgcttcacggcgccgagccgcggtccgagcagaactggggctcccttgcatcttccagttacaaattcagtgccttctgcagtttccccagagctcctcaagaataacggaagggagaatATGacagatacctagcatctagcaaaata]
		NM_001199649
		NM_005607	0		[gcgcacgcgcgcgggcccgcgccgacgcagcacggcctcgagggcgcgagcccgcgccgccgccgccgccgccggtcccggaccactgtgagcccgcggcgtgaggcgtgggaggaagcgcggctgctgtcgcccagcgccgccccgtcgtcgtctgccttcgcttcacggcgccgagccgcggtccgaagtcttgctgtgtcacccaggctgccaggctggagtggagtggc]
106	PTK2B	NM_173176	1	10	[aaggaagtggggaggagagcagcaggggtgtggttaacaactcagaggaggagggagaatctaacctgtcagcccttttactcagccacagcctccggagccgttgcacacctacctgcccggccgacttacctgtacttgccgccgtcccggctcacctggcggtgcccgaggagtagtcgctggagtccgcgcctccctgggactgcaATGtgccgatcttagctgctgcctgagagg]
		NM_004103	3		[gaataggactagcaacttcatagacggttgtgaagacaagctagacggcagATGaaagttcttggcacagagtgaacacttgataaactatATGgcagccacagcctccggagccgttgcacacctacctgcccggccgacttacctgtacttgccgccgtcccggctcacctggcggtgcccgaggagtagtcgctggagtccgcgcctccctgggactgcaATGtgccgatcttagctgctgcctgagagg]
		NM_173174	10		[gcagttcccgcctcctcaggtccgggcgggtccctggccggggtagcacggaagggtctcccaggcggcgtagtagggcttccgtgttactggaaacctacttccggctgcaaATGggaaaaggagcctctaccttaaccaatccccgggaacctcaggcccgcggATGggagaaaccagagATGccaacttcctgcttccgaagtagtggctgggtcttaaagcaccgATGtttctgcattgaatagccctggaagacagaattcttgtctctccaaagatctggcagacttattcccaattataagagatccttgcaaaggaggtgtcttgcttcaccttcaccttccactgtgattgtaagttttctgaggcctcgccagccATGcagaactgaa…
		NM_173175	1		[ccacagcctccggagccgttgcacacctacctgcccggccgacttacctgtacttgccgccgtcccggctcacctggcggtgcccgaggagtagtcgctggagtccgcgcctccctgggactgcaATGtgccgatcttagctgctgcctgagagg]
107	PTK6	NM_001256358	0	0	[agctctgggtgctccagctgggccacagcctggtcctgccgctgcgcccgcccgcc]
		NM_005975	0
108	PTK7	NM_002821	0	0	[gcggcgcgcggggactcggaggtactgggcgcgcgcggctccggctcgggacgcctcgggacgcctcggggtcgggctccggctgcggctgctgctgcggcgcccgcgctccggtgcgctccgcctcctgtgcccgccgcggagcgcagtctgcgcgcccgccgtgcgccctcagctccttttcctgagcccgccgcg]
		NM_152880	0
		NM_152881	0
		NM_152882	0
109	RET	NM_020975	1	1	[agtcccgcgaccgaagcagggcgcgcagcagcgctgagtgccccggaacgtgcgtcgcgcccccagtgtccgtcgcgtccgccgcgccccgggcggggATGgggcggccagactgagcgccgcacccgccatccagacccgccggccctagccgcagtccctccagccgtggccccagcgcgcacgggcg]
		NM_020630
110	ROR1	NM_005012	1	1	[gttgagcgagagagggagcgtggagagctggagcagccgccaccgccgccgccgagggagccccgggacggcagcccctgggcgcagggtgcgctgttctcggagtccgacccagggcgactcacgcccactggtgcgacccggacagcctgggactgacccgccggcccaggcgaggctgcagccagagggctgggaagggatcgcgctcgcggcatccagaggcggccaggcggaggcgagggagcaggttagagggacaaagagctttgcagacgtccccggcgtcctgcgagcgccagcggccgggacgaggcggccgggagcccgggaagagcccgtggATGttctgcgcgcggcctgggagccgccgccgccgccgcctcagcgagaggagg…
		NM_001083592
111	ROR2	NM_004560	0	0	[agccagcccttgccgtggccggagccgagcggcgcatccgggccggagaagaggacgacgacgaggtcctcgaagtggacccgtttgcgaagcgccagggagaaggaggagcggacgcatcgtagaaaggggtggtggcgcccgaccccgcgccccggcccgaagctctgagggcttcccggcccccactgcctgcggc]
112	ROS1	NM_002944	3	3	[caagctttcaagcattcaaaggtctaaATGaaaaaggctaagtattatttcaaaaggcaagtatatcctaatatagcaaaacaaacaaagcaaaatccatcagctactcctccaattgaagtgATGaagcccaaataattcatatagcaaaATGgagaaaattagaccggccatctaaaaatctgccattggtgaagtg]
113	RYK	NM_001005861	0	0	[cggctcggggctgtgagcggctcggggccgggggtgggcggcggtgcggcgggcggccgacgctcctcttcggcggcggcggcggcggcc]
		NM_002958	0
114	SCYL1	NM_001048218	0	0	[ctctccgccccgccccggctcgggcggccggaggacccggagctaaggcgcccgaacccgcggcggcggtggggacg]
		NM_020680	0
115	SRC	NM_005417	3	3	[caaacaagtgcggccatttcaccagcccaggctggcttctgctgttgactggctgtggcacctcaagcagcccctttcccctctagcctcagtttatcaccgcaagagctaccattcatctagcacaacctgaccatcctcacactggtcagttccaaccttcccaggaatcttctgtggccATGttcactccggttttacagaacagagaacagaagctcagagaagtgaagcaacttgcccagctATGagagacagagccaggatttgaaaccagATGaggacgctgaggcccagagagggaaagccacttgcctagggacacacagcggggagaggtggagcagggcctctatttcgagacccctgactccacacctggtgtttgtgccaagacc…
		NM_198291	2		[gccggagcggccaggccgccgtctgcccgtcccgctggacgtcccgcggtccgccctcccgtgcgtccgtctgccggtgagcccgcccgcccgccggcccagaacagagaacagaagctcagagaagtgaagcaacttgcccagctATGagagacagagccaggatttgaaaccagATGaggacgctgaggcccagagagggaaagccacttgcctagggacacacagcggggagaggtggagcagggcctctatttcgagacccctgactccacacctggtgtttgtgccaagaccccaggctgcctcccaggtcctctgggacagcccctgccttctaccaggacc]
116	SRMS	NM_080823	1	1	[ggctcccATGgccctcgggcccagcgtggtgaccccggggg]
117	STYK1	NM_018423	4	4	[ggagtcaccgtgatacctgacatctagcaatcactagagtaggaaATGagtatagatcagcaacaagtccagcctttacagttgcagcagaggtttcctgtggctcgagtgtggcgagtcccggaaacctcggagcccgcagacttcccttcgcgggagcccgcccgaactccatcctttgccggcagccacgccccgcagtgggaaggagggactgaaaagcatttccttgaggctggcacaccttgccctacccaaccctgtcattatttcccctccgactgggccggtgccatcggaaaccggagtgaccagaggagggacacgcatccaatttcactgggctgcaagatatcaataagccttgcctctttaaactacttATGtacaaataaaag…
118	SYK	NM_001135052	1	3	[acactgggaggaagtgcgggccgcctgcccgggcgcgttaaggaagttgcccaaaATGaggaagagccgcgggcccggcggctgaggccaccccggcggcggctggagagcgaggaggagcgggtggccccgcgctgcgcccgccctcgcctcacctggcgcaggtggacacctgcgcaggtgtgtgccctccggcccctgaagc]
		NM_003177
		NM_001174167	1		[actctggcttgttgATGcctgtcttgtgctttctctctgtttcagctgttttccttttaagatactcctctcagatttgtgtgcttcttcccttcccacattctatactgcccagcgcctgggattccagatctgcgtttgaatccaggaaagggaggtggacacctgcgcaggtgtgtgccctccggcccctgaagc]
		NM_001174168	1		[gactttctggtaaggagaggaggttacggggaacgacgcgctgctttcATGccctttcttgttctaccttcatcggccgaggtggacacctgcgcaggtgtgtgccctccggcccctgaagc]
119	TEC	NM_003215	0	0	[acctcgcagtctccccaggtccgcccagcagccgcgcttcagccagaatactgggatcttcagtggcaggaggagtaatcagaagacggag]
120	TEK	NM_000459	10	10	[agtttcccgcctATGagaggatacccctattgtttctgaaaATGctgaccgggacccacacttccaacaaaaattcctctgcccctacagcagcagcaaaagcagcagcagaagcaacagcaacagataagtgttttgATGaattgcgagATGgatagggcttgagtgcccccagccctgctgataccaaATGcctttaagatacagcctttcccatcctaatctacaaaggaaacaggaaaaaggaacttaaaactccctgtgctcagacagaaATGagactgttacagcctgcttctgtgctgttccttcttgcctctaacttgtaaacaagacgtagtaggacgATGctaATGgaaagtcacaaaccgctgggtttttgaaaggatccttgggac…
121	TESK1	NM_006285	2	2	[agcggagcagccgccgcccgcccgcccgcccgcctccgcccgcggcaagccagcccgccggcgccccggagcgctgccgccaccgtcaccgccaccgcccggtccaggcccaagcccaggccctgcgcggagcggagcggcgcggcgtccacccgggcccagccagccggcgcggcgggggcgggtccaggatcttcggcggatcttccattctcagggcgggagccggagtccgggcgcccgggatcgggctgggcccgcgcccATGgcaagcgcggcctgcccgggccctggggaccctgccATGtgaggcaggcccgggctgggggcccggcc]
122	TESK2	NM_007170	3	3	[tcagtctttcgcggcccgggagctcagcagagctaccagctgccctgttggcttcgctggtcggatcgtcctcctggccccgccaaacaggcggggggagcggccccgactgtggggccATGgcagtagtctcctcgttcgccgccgccgctagcctagctgagtcgccggcttctgcgctaggggctcccaccgcctccgcaggctaaggagccgctgccaccaacgagctgtgagggttactATGctccctctttgccgccgtctcctcctcttgcccgcgcaggcacccctctggctgctcagtcctgcctcagtgtcaaaccagaagagaagtaaaattcaacaaaaatttATGtgtggagttccttcttaaaagaagaaaaaagtgattattt…
123	TIE1	NM_001253357	2	2	[aaaggcagaATGagtcctcccaccccctaccctgccacccctcccacccaagccacctcatttcctcttcctccccagcaccgacccacactgaccaacacaggctgagcagtcaggcccacagcatctgaccccaggcccagctcgtcctggctggcctgggtcggcctctggagtATGgtctggcgggtgccccctttcttgctccccatcctcttcttggcttctc]
		NM_005424	1		[aaaggcagaATGagtcctcccaccccctaccctgccacccctcccacccaagccacctcatttcctcttcctccccagcaccgacccacactgaccaacacaggctgagcagtcaggcccacagcatctgaccccaggcccagctcgtcctggctggcctgggtcggcctctggagt]
124	TNK1	NM_001251902	0	0	[ggaactcggggtgcggccctcgccggccccgggccagcggccaggtccccgccctccgcgggatttactcctgtcccgcctcctcggatttagcccaggcagcctgggaggttccgcagtcgccgcttccgccttgaccaggtggagctggagacctggtctctctagggcctaccctgagctcaccatctgaaggagagtgccatcatccttaggaactccttctccagac]
		NM_003985	0
125	TNK2	NM_001010938	4	6	[ggagaggaggaacggagctgggacgggctgcaggagggaATGgccgcaggccggcaggaggaggggcgcgaccacccggccgccggccgATGgcggATGaggctATGggggctgagacgcagtagcggccctgcacttctggagg]
		NM_005781	2		[gggccggaaagttccggcgaactgggggagcggcagtgggagagcgtcgggcgggaggcggtggtcctgggagcggccccggcgccccgaagccgccccgagctggtggggagggcccggccggtggggccccgggggcctgcgggggaggggcgcctgggggtgcaagaggcgaattggctgcccggggtgcaggagggacaggtggtgcgggctgtccaggaaacctacctgaacgggaaggagccccaggagggagagggacccggcgaggggctcaggacccggaggcgccggcggaggaggaggtggtgactggcaggcccgggccccacggtacctccggggctgaaggggacgcaggATGtaggggcATGgggagtcgggcgcagaagagt…
126	TP53RK	NM_033550	0	0	[ggggccacaagagcccttcctgcagggaacctcaggcttcagagagccgaaaagttgggaggcgtaaccacttacaggccggaagtgtccggggtggacgcattcgggtagccgaagaagtcccaggattgccgaagaagtcccaggatttccgaagcgagccgaagcatcgcgacagttttcagagacagctgatcggttggagctgttgcgccgagcagtc]
127	TRIM27	NM_006510	1	1	[gggtttacgctgccgccggcatccgctcggacgcggccacgttgtcttgcgcgctttgcccgcctggccctgggactctgaccctcggctaccctttcctgccccactagcgtggccgcgagcctcggtgagccggccgtattcccgctctcgcttagggggcacaggcgcaggcatcggcccggccactccaagccttcggtgcgcgggcgcgtctgggatacgggcccgggaggcgccgccctccgtccgcccggtgcctctcaggaacagcgaaccggagagagcgccggagagttgggctcagtgcagagctcggcgccggggcccATGcccgtgcgcccccgcaggccggcgcc]
128	TTK	NM_001166691	0	0	[agcattgaccaataggagaccgtagtgatagcgacggggaaattcaaacgtgtttgcggaaaggagtttgggttccatcttttcatttccccagcgcagctttctgtagtttttttcttagaa]
		NM_003318	0		[agcattgaccaataggagaccgtagtgatagcgacggggaaattcaaacgtgtttgcggaaaggagtttgggttccatcttttcatttccccagcgcagctttctgtagaa]
129	TTN	NM_001256850	2	2	[gagcagtcgtgcattcccagcctcgcctcgggtgtagggattgcatagaaaagcaaaactacacagtcttgactgtgtagttttgtttttaggattagaggctcaccgattcATGtcggagATGgtcagaaaaaccaactctccataggacgtcgtttcagaagcaaccttgggcttagtcccaccctttttaggcactcttgagaaatcagagtgcctagaaag]
		NM_003319	2
		NM_133378	2
		NM_133379	2
		NM_133432	2
		NM_133437	2
130	TWF1	NM_001242397	1	1	[gggcggggcggccgcgggtcgcgggcggATGacgcgccggggccggcggaggagcagccacttcctggggccgccggccggggccgctggctgcactcagcgccggagccgggagctagcggccgccgcc]
		NM_002822	1
131	TXK	NM_003328	1	1	[gatttcagttgaaagATGtgtttttgtgagtagagcaccgcagaagaactgaagactgttgtgtgctccccgcagaaggggctacc]
132	TYK2	NM_003331	6	6	[aagcagtagctacccgcgggagcggggaggggtccgggttcgagcttgtgttcccccggaagggtgagtctggacgcgggcgcggaaggagcgcggccggaggtcctcaggaagaagccgcggggactggctgcgcttgacaggctgcacttggATGggagcacctggtgcctcgggactgctccgATGcccgggtctgtgctgaATGtgtaatATGcggaactatattgaaacattacaaccatcttttgATGgcaacaccctgaggacctcccttttccagATGgggaaactgaggcccagaattgctaagtggcttgcttgagttgacacagggagctccaggactcaccctcagctgagccacctgccgggagc]
133	TYRO3	NM_006293	1	1	[agtggaaggagcgcggtggcgcgggagcggccccggggaccccgcgctgctgacggcggcgaccgcggccggaggcgggcgcgggtctcggaggcggtcgcctcagcaccgccccacgggcggccccagcccctcccgcagccctcctccctcccgctcccttcccgccgcctcctccccgccctcctccctcctcgctcgcgggccgggcccggcATGgtgcggcgtcgccgccg]
134	WEE1	NM_001143976	8	8	[ATGtaactgaacaATGggcctcgtctggaacttcatcttacaaaggggccgatcggcccgtccgggtggccaaggatttgccgcccgttgagtccgggccgccccgagcgtgtcagccccgagtgcggcaccgataacgcggttcgcgaggATGctggagggtgccggcccggccacctgacactcccgagccataggATGccttttaaacgcggcgatcgggcctgtaatttgggcggcgcgggcagaaggagtttaaagaaaaataattgtcccgccctgatcgtgtcgtgtcgtgtggcgtggATGggggaaaggtctggggcATGcagggagactacgcttggacttgggagtaaaggctggccttccaagcatttacagtcctacagactcat…
		NM_003390	0		[ctgagactggacctgaggagacctcagcctcggtgctcgggccgccccgcctctgccggaaagtccgcgccgccgctgccgccaccgtccgcagcccgagcgccccggagccgcaggccgccgccgcgcagagacgccgcggctgcgactaggcgcgcccagccgcacgtggcggacccgcccccaggcccgcagtgtcctggaccccgcaggcctccgctctcctgtcctcggccccgtccccagggccgcg]
135	WEE2	NM_001105558	6	6	[aatttcttttcaatattagcttattcccaaattggctaATGggtatttttaaagccATGctaaattaaaggaattcaattttctcactagtatttggtaacacATGggagactATGtgtcatatccagaagagttctgtacATGaactgcatttaattgctccgagagtcactggagctttctttaatcagaATGgaaatcaggataagctgaggtcttatagattggtggtacttaaggcagaaaattaacaccgtgttttgtagctgttagttggtagagggaaattcaggctaccgtcgcgaaacctgcaggttaagttattttctcctccctgcttctgtaggttcacagcgttcccttctgatagagctttttgtctgtgttgtaaagctctt…
136	WIF1	NM_007191	0	0	[gccccactcctcgctcgcacctcgctcgcgccagcccttcccgctcttctgttctcgctctatttgccccgctgactgctggcctcgccagctttgccagtcttacgtctctgccgcccccactcccgcccgcgccccatcttcttgcgcgactcgcgcccgctggtccccccctcctcctcccgcgtcctgcctgccccctcctcctgctctcgcaggctccttggcacccaggccgggaggcgacgcgcccagccgtctaaacgggaacagccctggctgagggagctgcagcgcagcagagtatctgacggcgccaggttgcgtaggtgcggcacgaggagttttcccggcagcgaggaggtcctgagcagc]
137	YES1	NM_005433	1	1	[ggaggaggtggagagtgaggccgaggcgtggggagcccgggaactccctcctcctgaagtaacgcgtcccgggccggctctgccgtcgttgctgccgccgggcgccccgggacgaggaggtggaggagggagagggcccgcgggcctcgcctccgccctccgccacctcgagctgcggtagcagcgactcATGagagcgcggccggaggacagatttgata]
138	ZAP70	NM_207519	1	1	[tgcATGctccagggacggcacccttgtctggggcaggtgcttgtgggggctgaggctgccttgctccccacacccctgcccctgacctgggagtgtaccgctgtgtgtgcccagcacgcataacgtccccagacaaaccgcggccg]
		NM_001079	0		[aataggttagtttcagacaagcctgcttgccggagctcagcagacaccaggccttccgggcaggcctggcccaccgtgggcctcagagctgctgctggggcattcagaaccggctctccattggcattgggaccagagaccccgcaagtggcctgtttgcctggacatccacctgtacgtccccaggtttcgggaggcccaggggcg]
proto-oncogenes (Santarius et al., 2010 except TKs EGFR, Erbb2, FGFR1, Met, DYRK2)
	gene name	ReSeq transcript	number of uORFs	number of distinct uAUGs	TLS
1	AKT2	NM_001243027	5	5	[tgggagggggcggtaagcgggggctggggggagggggcggggggggccgcgccgtgctagccgttgggcctgcctcggaggaggcgtcgccgccgccgctgccgctgccggcgccgttgccgctgccgggaaacacaaggaaagggaaccagcgcagcgtggcgATGggcgggggtagagccccgccggagaggctgggcggctgccggtgacagactgtgccctgtccacggtgcctcctgcATGtcctgctgccctgagctgtcccgagctaggtgacagcgtaccacgctgccaccATGaATGaggtgaatacatcaagacctggaggccacggtacttcctgctgaagagcgacggctccttcattgggtacaaggagaggcccgaggcccctg…
		NM_001243028	2		[tgggagggggcggtaagcgggggctggggggagggggcggggggggccgcgccgtgctagccgttgggcctgcctcggaggaggcgtcgccgccgccgctgccgctgccggcgccgttgccgctgccgggaaacacaaggaaagggaaccagcgcagcgtggcgATGggcgggggtagagccccgccggagaggctgggcggctgccggtgacaggtgaatacatcaagacctggaggccacggtacttcctgctgaagagcgacggctccttcattgggtacaaggagaggcccgaggcccctgatcagactctaccccccttaaacaacttctccgtagcagaATGccagctg]
		NM_001626	2		[tgggagggggcggtaagcgggggctggggggagggggcggggggggccgcgccgtgctagccgttgggcctgcctcggaggaggcgtcgccgccgccgctgccgctgccggcgccgttgccgctgccgggaaacacaaggaaagggaaccagcgcagcgtggcgATGggcgggggtagagccccgccggagaggctgggcggctgccggtgacagactgtgccctgtccacggtgcctcctgcATGtcctgctgccctgagctgtcccgagctaggtgacagcgtaccacgctgccacc]
2	AKT3	NM_001206729	0	0	[ctcaaatacacatcaccaaacaaattttctctattatttgggctgagtcatcactagagagtgggaagggcagcagcagcagagaatccaaaccctaaagctgatatcacaaagtaccatttctccaagttgggggctcagaggggagtcatc]
		NM_005465	0		[gctgagtcatcactagagagtgggaagggcagcagcagcagagaatccaaaccctaaagctgatatcacaaagtaccatttctccaagttgggggctcagaggggagtcatc]
		NM_181690	0
3	AR	NM_000044	1	4	[cgagatcccggggagccagcttgctgggagagcgggacggtccggagcaagcccagaggcagaggaggcgacagagggaaaaagggccgagctagccgctccagtgctgtacaggagccgaagggacgcaccacgccagccccagcccggctccagcgacagccaacgcctcttgcagcgcggcggcttcgaagccgccgcccggagctgccctttcctcttcggtgaagtttttaaaagctgctaaagactcggaggaagcaaggaaagtgcctggtaggactgacggctgcctttgtcctcctcctctccaccccgcctccccccaccctgccttccccccctcccccgtcttctctcccgcagctgcctcagtcggctactctcagccaaccccc…
		NM_001011645	3		[gctgcgagcagagagggattcctcggaggtcatctgttccatcttcttgcctATGcaaATGcctgcctgaagctgctggaggctggctttgtaccggactttgtacagggaaccagggaaacgaATGcagagtgctcctgacattgcctgtcactttttccc]
4	ARPC1A	NM_001190996	1	1	[acttccgggatctgtcagccgctccctctgggcttccgtcctccgcccgcgcccgacggagcctgttcgcgtcgactgcccagagtccgcgaatcctccgctccgagcccgtccggactcccccgatcccagctttctctcctttgaaaacactaagaataATGtcactgcatcagtttttactagagccaatcacctgtc]
		NM_006409	0		[acttccgggatctgtcagccgctccctctgggcttccgtcctccgcccgcgcccgacggagcctgttcgcgtcgactgcccagagtccgcgaatcctccgctccgagcccgtccggactcccccgatcccagctttctctcctttgaaaacactaagaata]
5	AURKA	NM_198433	2	2	[acaaggcagcctcgctcgagcgcaggccaatcggctttctagctagagggtttaactcctatttaaaaagaagaacctttgaattctaacggctgagctcttggaagacttgggtccttgggtcgcaggtgggagccgacgggtgggtagaccgtgggggatatctcagtggcggacgaggacggcggggacaaggggcggctggtcggagtggcggagcgtcaagtcccctgtcggttcctccgtccctgagtgtccttggcgctgccttgtgcccgcccagcgcctttgcatccgctcctgggcaccgaggcgccctgtaggatactgcttgttacttattacagctagagggtctcactccattgcccaggccagagtgcggggatatttgataa…
		NM_198434	1		[acaaggcagcctcgctcgagcgcaggccaatcggctttctagctagagggtttaactcctatttaaaaagaagaacctttgaattctaacggctgagctcttggaagacttgggtccttgggtcgcaggtgggagccgacggggtctcactccattgcccaggccagagtgcggggatatttgataagaaacttcagtgaaggccgggcgcggtggctcATGcccgtaatcccagcattttcggaggccgaggcatc]
		NM_198436	1		[acaaggcagcctcgctcgagcgcaggccaatcggctttctagctagagggtttaactcctatttaaaaagaagaacctttgaattctaacggctgagctcttggaagacttgggtccttgggtcgcagggtctcactccattgcccaggccagagtgcggggatatttgataagaaacttcagtgaaggccgggcgcggtggctcATGcccgtaatcccagcattttcggaggccgaggcatc]
		NM_198435	0		[acaaggcagcctcgctcgagcgcaggccaatcggctttctagctagagggtttaactcctatttaaaaagaagaacctttgaattctaacggctgagctcttggaagacttgggtccttgggtcgcaggtgggagccgacgggcatc]
		NM_003600	0		[acaaggcagcctcgctcgagcgcaggccaatcggctttctagctagagggtttaactcctatttaaaaagaagaacctttgaattctaacggctgagctcttggaagacttgggtccttgggtcgcaggtgggagccgacgggtgggtagaccgtgggggatatctcagtggcggacgaggacggcggggacaaggggcggctggtcggagtggcggagcgtcaagtcccctgtcggttcctccgtccctgagtgtccttggcgctgccttgtgcccgcccagcgcctttgcatccgctcctgggcaccgaggcgccctgtaggatactgcttgttacttattacagctagaggcatc]
		NM_198437	0		[acaaggcagcctcgctcgagcgcaggccaatcggctttctagctagagggtttaactcctatttaaaaagaagaacctttgaattctaacggctgagctcttggaagacttgggtccttgggtcgcaggcatc]
6	BAG4	NM_001204878	2	2	[aggtaagaggaaactccattggataaATGgcgaggaaacgtatactccctcttaaggaacacggtgtcttccttcgtctccgggttcccgagaccccagagtcactgacctccgtccctcagctttcggggttcggcagcagaaggggcgggcccgggcctgggattggctggcgtcgtccgacccccttcgctgctctccattcgcaatcgcccgcgggcgcctgcgcgATGggtcggccgtggggagcggggcgggaagcgcttcagggcagcggatccc]
		NM_004874	2
7	BCL2L2	NM_001199839	1	1	[aggaaacggcccggatcccggcagcggcctgacccgtgagatccctaacctggcaggcgggcggggttggagactggctgaggtggggggctccacgctggccaggaggATGaaaggccccagctgggggctccttgccaccagtgctgtgtcttaagagctgccatcccggctggccgcccgg]
		NM_004050	1		[atcacccggcgccgggccctccctctgcccccccctttctcctccctccttccttccctcccttcctccctctctccctccctcccagctcctgcaccaggaaacggcccggatcccggcagcggcctgacccggctccacgctggccaggaggATGaaaggccccagctgggggctccttgccaccagtgctgtgtcttaagagctgccatcccggctggccgcccgg]
8	BIRC2	NM_001166	25	25	[ggATGgggcggcgggcttcgggagcgcccgggctgatccgagccgagcgggccgtatctccttgtcggcgccgctgattcccggctctgcggaggcctctaggcagccgcgcagcttccgtgtttgctgcgcccgcactgcgatttacaaccctgaagaatctccctatccctattttgtccccctgcagtaataaatcccattATGgagatctcgaaactttataaagggatatagtttgaattctATGgagtgtaattttgtgtATGaattatatttttaaaacattgaagagttttcagaaagaaggctagtagagttgattactgatactttATGctaagcagtacttttttggtagtacaatattttgttaggcgtttctgataacactagaa…
9	C8orf4	NM_020130	1	1	[agaATGatttcactacagactctctggaaagcctgggagctgaattccggaagatccccacatcg]
10	C11orf30	NM_020193	1	1	[gtcgccatcttgccccttcagaggcaccgcaaacaaacccaattcctggtgtcccctagtcttggcggaggagccttttagATGagccccgaaaggccgggcagggaggacaagctctttggggctaccaaacagaagcagca]
11	CACNA1E	NM_000721	1	1	[tttagattcaacagttcacagcggcgggctgctgctgctgcctctccgaagagctcgcggagctccccagaggcggtggtccccgtgcttgtctggATGcggctctgagtctccgtgtgtctttctgcttgttgctgtgtgcgggtgttcggccgcgatcacctttgtgtgtcttctgtctgtttaaacctcagg]
		NM_001205293
		NM_001205294
12	CCND1	NM_053056	0	0	[cacacggactacaggggagttttgttgaagttgcaaagtcctggagcctccagagggctgtcggcgcagtagcagcgagcagcagagtccgcacgctccggcgaggggcagaagagcgcgagggagcgcggggcagcagaagcgagagccgagcgcggacccagccaggacccacagccctccccagctgcccaggaagagccccagcc]
13	CCND2	NM_001759	0	0	[gcccagccagcttgcgtcaccgcttcagagcggagaagagcgagcaggggagagcgagaccagttttaaggggaggaccggtgcgagtgaggcagccccgaggctctgctcgcccaccacccaatcctcgcctcccttctgctccaccttctctctctgccctcacctctcccccgaaaaccccctatttagccaaaggaaggaggtcaggggaacgctctcccctccccttccaaaaaacaaaaacagaaaaacccttttccaggccggggaaagcaggagggagaggggccgccgggctggcc]
14	CCNE1	NM_001238	0	0	[agcagccggcgcggccgccagcgcggtgtagggggcaggcgcggatcccgccaccgccgcgcgctcggcccgccgactcccggcgccgccgccgccactgccgtcgccgccgccgcctgccgggactggagcgcgccgtccgccgcggacaagaccctggcctcaggccggagcagccccatc]
15	CDC6	NM_001254	0	0	[gagcgcggctggagtttgctgctgccgctgtgcagtttgttcaggggcttgtggtggtgagtccgagaggctgcgtgtgagagacgtgagaaggatcctgcactgaggaggtggaaagaagaggattgctcgaggaggcctggggtctgtgaggcagcggagctgggtgaaggctgcgggttccggcgaggcctgagctgtgctgtcgtc]
16	CDK4	NM_000075	4	4	[cacctcctgtccgcccctcagcgcATGggtggcggtcacgtgcccagaacgtccggcgttcgccccgccctcccagtttccgcgcgcctctttggcagctggtcacATGgtgagggtgggggtgagggggcctctctagcttgcggcctgtgtctATGgtcgggccctctgcgtccagctgctccggaccgagctcgggtgtATGgggccgtaggaaccggctccggggccccgataacgggccgcccccacagcaccccgggctggcgtgagggtctcccttgatctgaga]
17	CDK6	NM_001145306	2	2	[cgccgctgtgcccaccccctcgccggagagagtgctggtaactccttccccagagtctgattacctgctccgcgaggccgcggacacgtgcggagagccgactgacactcgcagccccctcgggaggcccgacgcgactgggcccctcaggtgcaATGattctggactgagacgcgcttgggcagaggctATGtaatcgtgtctgtgttgaggacttcgcttcgaggagggaagaggagggatcggctcgctcctccggcggcggcggcggcggcgactctgcaggcggagtttcgcggcggcggcaccagggttacgccagccccgcggggaggtctctccatccagcttctgcagcggcgaaagccccagcgcccgagcgcctgagccggcgggga…
		NM_001259	2		[aacctctccgcgcgaagacggcttcagccctgcagggaaagaaaagtgcaATGattctggactgagacgcgcttgggcagaggctATGtaatcgtgtctgtgttgaggacttcgcttcgaggagggaagaggagggatcggctcgctcctccggcggcggcggcggcggcgactctgcaggcggagtttcgcggcggcggcaccagggttacgccagccccgcggggaggtctctccatccagcttctgcagcggcgaaagccccagcgcccgagcgcctgagccggcggggagcaagtaaagctagaccgatctccggggagccccggagtaggcgagcggcggccgccagctagttgagcgcaccccccgcccgccccagcggcgccgcggcgggc…
18	CHD1L	NM_024568	6	8	[gcgttgggaagttgggagggaggtgcgcgcttggccgcgcggggcggggcctctaccggcccgATGgagcgcgcgggcgctactagccgcgggggccaagcgcctggcttcttactgcggcttcatactgagggccgagccgaggcggcgcgggtgcaggagcaggacttacggcagtgggggctgacagggattcacctacgctcttaccagctggagggagtaaactggctcgcccagcgcttccattgtcagaATGgctgtatcctgggagATGagATGggcctggggaagacctgccaggaagattaaATGATGaagggccatttctgattctttgtcccttgtctgttttgagcaactggaaagaagaa]
		NM_001256336	1		[gcgttgggaagttgggagggaggtgcgcgcttggccgcgcggggcggggcctctaccggcccgATGgagcgcgcgggcgctactagccgcgggggccaagcgcctggcttcttactgcggcttcatactgagggccgagccgaggcggcgcgggtgcaggagcaggacttacggcagtgggggctgacagggattcacctacgctcttaccagctggagggagtaaactggctcgcccagcgcttccattgtcaga]
		NM_001256337	3		[gcgttgggaagttgggagggaggtgcgcgcttggccgcgcggggcggggcctctaccggcccgATGgagcgcgcgggcgctactagccgcgggggccaagcgcctggcttcttactgcggcttcatactgagggccgagccgaggcggcgcgggtgcaggagcaggacttacggcagtgggggctgacagattcccttggagtgttcttgttgtggATGaagctcacaggttgaaaaaccaaagctccctgctgcataagaccttgtcagagcaagtgaactgcacaaactcttgcagccatttctgctgaggcgagtgaaagctgaggtagctacagagcttcccaagaagacagaagtagtgatataccATGgc]
		NM_001256338	0		[gcgttgggaagttgggagggaggtgcgcgcttggccgcgcggggcggggcctctaccggcccg]
		NM_004284
19	CKS1B	NM_001826	0	0	[ggcggcgtgtttgaaagcgaggccaaagtgggtgggagcgcgtgctgttgggagttgcttggaggttggcggcgcggggctgaaggctagcaaaccgagcgatc]
20	COPS3	NM_001199125	2	2	[gagtccgttctgggtgtcttggctctATGgctcgcctctgccagctcctccgctgccaggcggcgcacgctcgggaacctgtgcgcctattttggtcctacagaATGctgcggaagctctcgctcggcaa]
		NM_003653	0		[ggaagtgacgtcgccgctcgcgaggacctcaggtggatcgccgcggcccctcctcccagagcggcagccttttcccgcgcgtgctgccttcgccgctcgggccgcccgggggaaaac]
21	DCUN1D1	NM_020640	0	0	[attcgctgcggagccggaggaggaggggagaggcctggaggacaccaac]
22	E2F3	NM_001949	0	0	[gccatttttcagctgccggccgcagcacccgggctgccgccgccgcctcgcaatccgttgcatcggccgcccccgacgcctccatccccgcttggggcccgatatccgtgcggccgggaccctcctctctccagagccccgattatttttggcccccggggcctgtgcggtgcggaaaaataaaaagaaaagagagagagggggctcggaagcgccgggcggggaggagagaaggaggagagacttggaaactccgactgcaaataataaagaaattgaaaacaatacattaatataccataacactaaaaagagcaggagcgagag]
		NM_001243076	0		[ctggtttcggaa]
23	EEF1A2	NM_001958	0	0	[actgcgccgccaccgtcaataggtggaccccctcccggagataaaaccgccggcgccggcgccgccagtccctctggctgagacctcggctccggaatcactgcagcccccctcgccctgagccagagcaccccgggtcccgccagcccctcacactcccagcaaa]
24	EIF5A2	NM_020390	0	0	[ggaactgccgcggccgccaccgccgctgccggcgccgctgctgtaggggaccagcgcgggtgcgcagacgaaaggcgctctttgccagctgaaagttcccacggaaaaactaccatctcccctgcccacc]
25	ETV1	NM_001163147	4	13	[aaggaaaccagcccaatagtggacctaacaccccaataATGggaactggcgactcgaaacacacggtttcagtatccccaggcgccttaacaataagcagcgggttacagaggaaatcgagtctctccgtggcgcttccaggctgaggacccagcgcctaccggccgagcaccccctagggcagaggggcgagggagacccgcgggaaggggcagcaagccgcctgattgacagcccgaaatctgatcttgtgaaagagacgcggagccaATGggaggcagcgatccatcagtttggattggaggcccctggaggagaagtagaggaaaaaccaccgaattgagctctgtcagaggcgctttcggcttccaagggggaagtgctgggctataattaAT…
		NM_001163148	2		[cgttattggctgcgggaagaacctcgccgggacctaacccgaagctccgccccctcgcggttaccctggatacccgtcaggctcgggctgcagagaaggaggatcagggcaagtggcttcagagATGcagccctcactgcttaacgtcctagttattgtccttgaaacccgagccatctcaccgctcgcccccaaccctgggctctggctgtttaaaagctggagaggaagtgaaagcgtcaagtacagttgatagaagtccagatcctgaggaaatctccagctaaATGctcaaaatataaaatactgagctgagatttgcgaagagcagcagc]
		NM_001163149	4		[ttggttgcaccctcagatagtacccATGagcttcactgttcagcctcggggcccaggcgcttcctggaatctctccttggccggggttaaaATGcagttcccgctcaaaATGcttataggttgatagaagtccagatcctgaggaaatctccagctaaATGctcaaaatataaaatactgagctgagatttgcgaagagcagcagc]
		NM_001163150	4		[gtcATGcatacattagagcctctgATGagtttgtctttggggactctggggctgtactacccagtgtcatcacaaattaccaggagaaattgcttccagctcacaatcacatctgcttttggcaagaactaATGcaccaagacttcaagttctaagcctctgttcagattttaattgcaattgatcaggtttatattattgtacctccagagacctcctagagccagaacccggctggcttgctgtttcctttagagcagcgcatatcattatttggtgttctggtggaggacttttctgATGgcagaaattagtttctctgggttcatcaggacggg]
		NM_001163151
		NM_001163152
		NM_004956	5		[aaggaaaccagcccaatagtggacctaacaccccaataATGggaactggcgactcgaaacacacggtttcagtatccccaggcgccttaacaataagcagcgggttacagaggaaatcgagtctctccgtggcgcttccaggctgaggacccagcgcctaccggccgagcaccccctagggcagaggggcgagggagacccgcgggaaggggcagcaagccgcctgattgacagcccgaaatctgatcttgtgaaagagacgcggagccaATGggaggcagcgatccatcagtttggattggaggcccctggaggagaagtagaggaaaaaccaccgaattgagctctgtcagaggcgctttcggcttccaagggggaagtgctgggctataattaAT…
26	FADD	NM_003824	1	1	[gacgatacgccgggcgcaggcgcagaagccgcgcccgtccgcggcgccgccagccagggcggaaacggctgcggcttcgctagggacgcATGcgcgggtcccttagttttcgcgagataacggtcgaaaacgcgctcttgtcgatttcctgtagtgaatcaggcaccggagtgcaggttcgggggtggaatccttgggccgctgggcaagcggcgagacctggccagggccagcgagccgaggacagagggcgcacggagggccgggccgcagccccggccgcttgcagaccccgcc]
27	GATA6	NM_005257	1	1	[ggcacccttcggcgagcgctgtttgtttagggctcggtgagtccaatcaggagcccaggctgcagttttccggcagagcagtaagaggcgcctcctctctcctttttattcaccagcagcgcggcgcagaccccggactcgcgctcgcccgctggcgccctcggcttctctccgcgcctgggagcaccctccgccgcggccgttctccATGcgcagcgcccgcccgaggagctagacgtcagcttggagcggcgccggaccgtgg]
28	GPC5	NM_004466	1	1	[ggcggcagtggcggcagtggcggcagcggcagcagttgcagcagtggtggccagagcggATGcttgcgggctccctgcggctccactagttttcttcgccccgcccagccgcccactcttctcggctagggaagaagaccagagggtgctcagctggaaaactctggtgtctcagcttagggcctcctccgggaagagctaactgctcccaggtgaagccggtgcccgcgggcggtccgtacaccccgcagccggctcgcaccgctcgagagcctcggccgctgtgtcttccacgtctgcagctcagccagggcgcgcagggcgagtggggtccactggcgggtaaaggggaccaggacggcgagg]
29	GRB7	NM_001242442	2	4	[tgcgggctgcggggagATGtggggagggccccctccactttggagggcagtgaaggagagggatcctctaaattgtcgaggcttcatctctccagattgtATGcccttctcagcaacaccgcctccggccctccg]
		NM_001242443	2		[aggcaaaccccagccttggactggccctctctgatctctgaggccaggctctaATGtgatttgaatctacttctaaccccttccaagcactgccctcccgaattctctgctcctctccccaccccactgttggtctgtgatttcgaggcaggcgtggccccctgcagcctggaATGaagtcactggggctgtttggagaccggggctgtttggaggacaagggcacacaactggttccgttaagcccctctctcgctcagacgcc]
		NM_005310	0		[acccgcccccatctgcccaagataattttagtttccttgggcctggaatctggacacacagggctcccccccgcctctgacttctctgtccgaagtcgggacaccctcctaccacctgtagagaagcgggagtggatctgaaataaaatccaggaatctgggggttcctagacggagccagacttcggaacgggtgtcctgctactcctgctggggctcctccaggacaagggcacacaactggttccgttaagcccctctctcgctcagacgcc]
		NM_001030002	0		[agttaagggcctggcgtctccctccctgaagacgtggtcccagccgggtgtcctgacgctcggggttcaggacaagggcacacaactggttccgttaagcccctctctcgctcagacgcc]
30	IST1	NM_014761	0	0	[gaaccctgaagtcggtgtctgctgcgttcacggcaggattcggttaggaggaacagcacagc]
31	JUN	NM_002228	1	1	[gacatcATGggctatttttaggggttgactggtagcagataagtgttgagctcgggctggataagggctcagagttgcactgagtgtggctgaagcagcgaggcgggagtggaggtgcgcggagtcaggcagacagacagacacagccagccagccaggtcggcagtatagtccgaactgcaaatcttattttcttttcaccttctctctaactgcccagagctagcgcctgtggctcccgggctggtgtttcgggagtgtccagagagcctggtctccagccgcccccgggaggagagccctgctgcccaggcgctgttgacagcggcggaaagcagcggtacccacgcgcccgccgggggaagtcggcgagcggctgcagcagcaaagaactttcc…
32	KRAS	NM_004985	0	0	[ggccgcggcggcggaggcagcagcggcggcggcagtggcggcggcgaaggtggcggcggctcggccagtactcccggcccccgccatttcggactgggagcgagcgcggcgcaggcactgaaggcggcggcggggccagaggctcagcggctcccaggtgcgggagagaggcctgctgaaa]
		NM_033360	0
33	LSM1	NM_014462	2	2	[tctgctgccgaaccccgaaagctgagggacggaggtcagtgactctggggtctcgggaacccggagacgaaggaagacaccgtgttccttaagagggagtatacgtttcctcgccatttatccaATGgagtttcctcttacctacttaacaggaacagggaaagggtgtcccccaacggtacggctgccccgcctcttcctgggggcccacacgtgttacaggaagtgggtaagggtaatATGgaggagcttccggcagcccccggcggctgaaagccggggcagaagtgctggtctcggtcgggattccgggcttggtcccaccgaggcggcgactgcggtaggagggaagaggttttggacgcgctggcctcccgccgctgtgcattgcagcatta…
34	MAP3K5	NM_005923	1	1	[cgagcgcggcgcccttgagctgcaccgcggcgcaggtttgcgagccgacttgtcagccggccaagaaaaggaagctccgtcccttcccgctcacccggcttccccaccccttgtactctaaactctgcagagggcgagcggcgcggccacggaggcgccgaggaggagcgagccgccgccgggcagcggcgtgccctcgggggagagggcgccggagaggaggcggcggcgcggcggcgagggcgcggcgcgcgATGgcagctgcttagcccggcgggcgcggagcagccccgagctgtggctggccaggcggtgcggctgggcgggggacgccgccgccgttgctgcccggcccggagag]
35	MDM2	NM_002392	2	2	[gcaccgcggcgagcttggctgcttctggggcctgtgtggccctgtgtgtcggaaagATGgagcaagaagccgagcccgaggggcggccgcgacccctctgaccgagatcctgctgctttcgcagccaggagcaccgtccctccccggattagtgcgtacgagcgcccagtgccctggcccggagagtggaATGatccccgaggcccagggcgtcgtgcttccgcgcgccccgtgaaggaaactggggagtcttgagggacccccgactccaagcgcgaaaaccccgg]
36	MDM4	NM_001204171	2	2	[gtgtgggaggccggaagttgcggcttcattactcgccatttcaaaATGctgccgaggccctaggatctgtgactgccacccctccccccacccgggctcggcgggggagcgactcATGgagctgccgtaagttttaccaacagactgcagtttcttcactaccaaa]
		NM_001204172
		NM_002393
37	MED29	NM_017592	0	0	[ggcgggactaactagcaaacggggactagaaataggg]
38	MITF	NM_001184967	1	1	[aatttagccttcctagtgttgagagaaggtgcacgtaagcgtgtggcagaacgtctgcaatcgcatctttgtaataatctcctttctgagacggttcagtggactcaATGttccgccaaagggccaaggcagccctgcagttccgccgagcatcctggggcctccaagcctccgataagctcctccagt]
		NM_006722	0		[cagacctattccgctccatctctgaagtcaa]
		NM_198159	0		[gtaaactccccgcgctggggcgggcggccgcgagccggcgagcgggcagagctcggcactgcgccggggcgcacggctcgggggacccaggcccagctaccttccctccgcccccgggctctgttctcactttccagcagtggaaggacgggaagcgggagcc]
		NM_198177	0		[agtgccagaactaactttgactttcactcttcgccaagggcttgcagaacaccttaaaggaaaaaag]
		NM_198178	0		[ctcgggataccttgtttatagtaccttctctttgccagtccatcttcaaattggaattatagaaagtagagggagggatagtctaccgtctctcactggattggtgccacctaaaacattgtt]
		NM_000248
		NM_001184968
		NM_198158
39	MTDH	NM_178812	1	1	[ggcccaagccgccattgttccgccgagggaggacagcggggcctggcgctggcgccgagacgccgcttagcggccgccactggagacactccctcccgcctcccgggtctcctggcggcggcggagtgaggctgacagcggggaacctgggagacccctccgccctccccgcggtggcagcggccgatccccggctccggcgcgagggacggccgcgATGcgctcggcctgaggttacccggcccggcccttcctcgcttccctcgactattccactgcgtctccgcgccccggcgtcatcctgcgagtccctctgacgggagggaag]
40	MYC	NM_002467	0	0	[gacccccgagctgtgctgctcgcggccgccaccgccgggccccggccgtccctggctcccctcctgcctcgagaagggcagggcttctcagaggcttggcgggaaaaagaacggagggagggatcgcgctgagtataaaagccggttttcggggctttatctaactcgctgtagtaattccagcgagaggcagagggagcgagcgggcggccggctagggtggaagagccgggcgagcagagctgcgctgcgggcgtcctgggaagggagatccggagcgaatagggggcttcgcctctggcccagccctcccgctgatcccccagccagcggtccgcaacccttgccgcatccacgaaactttgcccatagcagcgggcgggcactttgcactggaa…
41	MYCL1	NM_001033081	2	2	[aATGcgcctgcagctcgcgctcccgcgccgatcccgagagcgtccgggccgccgtgcgcgagcgagggagggcgcgcgcgcggggggggcgcgcttgtgagtgcgggccgcgctctcggcggcgcgcATGtgcgtgtgtgctggctgccgggctgccccgagccggcggggagccggtccgctccaggtggcgggcggctggagcgaggtgaggctgcgggtggccagggcacgggcgcgggtcccgcggtgcgggctggctgcaggctgccttctgggcacggcgcgcccccgcccggccccgccgggccctgggagctgcgctccgggcggcgctggcaaagtttgctttgaactcgctgcccacagtcgggtccgcgcgctgcgattggcttccc…
		NM_001033082	1		[aATGcgcctgcagctcgcgctcccgcgccgatcccgagagcgtccgggccgccgtgcgcgagcgagggagggcgcgcgcgcggggggggcgcgcttgtgagtgcgggccgcgctctcggcggcgcgc]
		NM_005376
42	MYCN	NM_005378	1	1	[gtcatctgtctggacgcgctgggtggATGcggggggctcctgggaactgtgttggagccgagcaagcgctagccaggcgcaagcgcgcacagactgtagccatccgaggacacccccgcccccccggcccacccggagacacccgcgcagaatcgcctccggatcccctgcagtcggcgggagtgttggaggtcggcgccggcccccgccttccgcgccccccacgggaaggaagcacccccggtattaaaacgaacggggcggaaagaagccctcagtcgccggccgggaggcgagccg]
43	NCOA3	NM_001174087	3	3	[atatcccagtggcccccgtgcggcgactttagctgctgctgtctcagccgctccacagcgacggcggcggctgcggcttagtcggtggcggccggcggcggctgcgggctgagcggcgagtttccgatttaaagctgagctgcgaggaaaATGgcggcgggaggatcaaaatacttgctggATGgtggactcagagaccaataaaaataaactgcttgaacatcctttgactggttagccagttgctgATGtatattcaag]
		NM_001174088
		NM_006534
		NM_181659
44	NKX2-1	NM_003317	2	2	[gaaacttaaaggtgtttaccttgtcatcagcATGtaagctaattatctcgggcaagATGtaggcttctattgtcttgttgctttagcgcttacgccccgcctctggtggctgcctaaaacctggcgccgggctaaaacaaacgcgaggcagcccccgagcctccactcaagccaattaaggaggactcggtccactccgttacgtgtacatccaacaagatcggcgttaaggtaacaccagaatatttggcaaagggagaaaaaaaaagcagcgaggcttcgccttccccctctcccttttttttcctcctcttccttcctcctccagccgccgccgaatc]
		NM_001079668	0		[ctgacagacacgtagaccaacagtgcggccccagggttcgtccccagactcgctcgctcatttgttggcgactggggctcagcgcagcgaagcccg]
45	NKX2-8	NM_014360	2	2	[ccggacctcggctttcaaagcggcctgggtgggaagagctgtttatataaacagagattccgctgtaaATGcgctaatatcccggctgccagcgcATGgcgagcgcctcccacgcccatccgtaggagcggcgtcccggccgcccctccgttcccagcctgccctgcccccgcctccttcccctcctcggcc]
46	PAK1	NM_001128620	0	0	[tgccctcccgcggctgcagccggagccgaaggtggtggctgcacagtagacgccccctcacggcttcccccacacgctcccgccccctcgctcgcccatcgcgcttccctcacaggctctgcagtcctcccccacagacgccttcccccttggactctcattcccttttccacggagccccgcgctttcgtgagccccctcgaggaacctggtctccgcatccagttaccacctcctgcctcagaggccatctgagcccttcgcacctcgcccctcagtccccccttccccccccgcccgcgtcgcctcgctccctcccgcccccccatcatcccttccctcgcagttcccctgtcctgaggggagccccgccacgggcagcgcggcggcggcggcag…
		NM_002576	0
47	PAX9	NM_006194	3	3	[ccctcccctgctctcgcaaggagaaagcgggcgacgagcgctcgcagcccgtggggctgatcccacctcccgcagggctccggtcgtgtcgctgtcggaccgcagaacgccgggacgcatttccgagctcgggcccgacccaacccgctgccattctagctacctagtggagccgcggagagactcttgaaccgtgaggctccttgATGagaaggtggagaggctgccgggctattctccgagcatcttccggccgagctctgctcctctccgtgcgcttgcggcttctccttgggctagcgcgtccgcagtccctccaagtccaggccgcagtcacccaggtggggagctagcctgaaagagacagcggaaggagtttcctggactgcgctgtcgct…
48	PIK3CA	NM_006218	2	2	[tctccctcggcgccgccgccgccgcccgcggggctgggacccgATGcggttagagccgcggagcctggaagagccccgagcgtttctgctttgggacaaccatacatctaattccttaaagtagttttatATGtaaaacttgcaaagaatcagaaca]
49	PLA2G10	NM_003561	1	1	[ggccttccaaagtgctgggattacaggcgtgagtcaccgcgcccggccaaataaaataaaATGttaaagcaaattcaggactacccctcctccaagtcttctgttccctttgggcgcccaggtgagcgggggaggggctgggggagtaataacatcaaaagagcgccttttcctcccttattccgaggagacttccctgggcctgactcccggtcctgtccccagcgccccgcggcctctggagccccttcagtgaccaagatacagagatcaggacgcctttgcgccgccccaggtgcccgcccctagctggctctgcttgggccgcgagggaaggtgaggtcgggggcggagccggggcgtgacagccggggtgtgtgtccgccgggcttggtgcc…
50	PPM1D	NM_003620	0	0	[ggggaagcgcagtgcgcaggcgcaactgcctggctctgctcgctccggcgctccggcccagctctcgcggacaagtccagacatcgcgcgcccccccttctccgggtccgccccctcccccttctcggcgtcgtcgaagataaacaatagttggccggcgagcgcctagtgtgtctcccgccgccggattcggcgggctgcgtgggaccggcgggatcccggccagccggcc]
51	PRKCI	NM_002740	0	0	[aggtgtcttgggcccgggcggctgtagaggcggcggcgcctacgggcagtgggaggagccgcgcggttccggctgctccggcgaggcgacccttgggtcggcgctgcgggcgaggtgggcaggtaggtgggcggacggccgcggttctccggcaagcgcaggcggcggagtcccccacggcgcccgaagcgcccccccgcacccccggcctccagcgttgaggcgggggagtgaggag]
52	RAB23	NM_016277	1	3	[ATGaggggagtcgagactcccgcgccccaccacccccggcggagctgctgctgagccactcaatctgagccctggctactaataaagttcgtttaaaaatcataatcattcttaagagagcgaaagagggtgcgaactagccgctcggccccgcagggagagctggcgcgtcgggaggagacagcggcggcagcggttgcgccgcgaccaggaggagccggtggcgccgggcggcgggtccgcggccggtgggggacggtgagtagcggctcgcgctgcggtgcagcggcgctgcactcactcgccctctccaggggctgggggttcgtccggctccactggggaagactcagcttctccccggggtcccgggttgtgccttactctccggagtgggc…
		NM_183227	2		[ttcttgttcatagagtgctggaatATGaATGagccaaattgtgctgttccattgacactggttgctacagaattaactttactcggagatccgaggagccatcggcagttcccaggagtaagaacctgagagcgtgtgagaatttgagagggaagatctgatctcctagaattagagttggtacagaaaccatttcagctccaaaa]
53	RAB25	NM_020387	2	2	[ctctgcttccttacagcacccccacctgccagagctgatcctccctaggccctgcctaaccttgagttggcccccaatccctctggctgcagaagtccccttacccccaATGagaggaggggcaggaccagatcttttgagagctgagggttgagggcattgagccaacacacagatttgtcgcctctgtccccgaagacacctgcaccctccATGcggagccaag]
54	REL	NM_002908	0	0	[ggtggacggcgacgctgggtgacccggggtgcaagaattcaggggttgggaaggtgtgagccgcaaacccagcggagggcgggaagaaggaggaggcctctagggtggtcgggggactgggggccccgccggcagaggtccctcggcctcctgactgactgactgcggccgcctccggccaggacgctgggagctgcctgcgggaaggtgcggggagcggagcc]
55	RPS6KB1	NM_003161	1	1	[gctgaactttaggagccagtctaaggcctaggcgcagacgcactgagcctaagcagccggtgATGgcggcagcggctgtggtggctgcggcgggtccgggccc]
56	RUVBL1	NM_003707	1	1	[ctttgcaaattgccctagtaacggccgcATGgtaactcaggcgccgggcgcactgtcctagctgctggttttccacgctggttttagctcccggcgtctgcaaa]
57	SHC1	NM_001130040	1	3	[agagaagaggctccacgttgggcggggATGgggcctgaaactgtctgggtctgagctggggagcggaagccacttgtccctctccctccccaggacttctgtgactcctgggccacagaggtccaaccaggctaagggcctggggataccccctgcctggcccccttgcccaaactggcaggggggccaggctgggcagcagcccctctttcacctcaact]
		NM_183001
		NM_001202859	2		[actgcctttgtgcgcgatctcgcgctgccattggctaactcgggaaagtgggaagcgtgaaggagggaccctgaggtagagggtcaggggttagtgaggccggaagtgagtgtaataaagtttctccagggaggcagggcccggggagaaagttggagcggtaacctaagctggcagtggcgtgatccggcaccaaatcggcccgcggtgcggtgcggagactccATGaggccctggacATGaacaagctgagtggaggcggcgggcgcaggactcgggtggaagggggccagcttgggggcgaggagtggacccgccacgggagctttgtcaataagcccacgcggggctggctgcatcccaacgacaaagtc]
		NM_001130041	1		[actgcctttgtgcgcgatctcgcgctgccattggctaactcgggaaagtgggaagcgtgaaggagggaccctgaggtagagggtcaggggttagtgaggccggaagtgagtgtaataaagtttctccagggaggcagggcccggggagaaagttggagcggtaacctaagctggcagtggcgtgatccggcaccaaatcggcccgcggtgcggtgcggagactccATGaggccctggac]
		NM_003029
58	SHH	NM_000193	1	1	[gcgaggcagccagcgagggagagagcgagcgggcgagccggagcgaggaagggaaagcgcaagagagagcgcacacgcacacacccgccgcgcgcactcgcgcacggacccgcacggggacagctcggaagtcatcagttccATGggcgag]
59	SKP2	NM_001243120	8	8	[aattcccagcaggccttgggcctcagtgcggccgcgaagcagagcgggctgtagagccttgcgcgcgcagtggggATGgaacgttgctaggcttagcgggtctggctgctgggggcccgagcagcacgctcggagccgccgcgcgccaaagcgggaatctgggaggcgagcagctctgcagttaATGcacgtattttaaactcccgggcctgcggacgctATGcacaggaagcacctccaggagattccagacctgagtagcaacgttgccaccagcttcacgtggggATGggattccagcaagacttctgaactgctgtcaggcATGggggtctccgccctggagaaagaggagcccgacagtgagaacatcccccaggaactgctctcaaacctgg…
		NM_005983	2		[aattcccagcaggccttgggcctcagtgcggccgcgaagcagagcgggctgtagagccttgcgcgcgcagtggggATGgaacgttgctaggcttagcgggtctggctgctgggggcccgagcagcacgctcggagccgccgcgcgccaaagcgggaatctgggaggcgagcagctctgcagttaATGcacgtattttaaactcccgggcctgcggacgct]
		NM_032637
60	SMURF1	NM_001199847	0	0	[gcgcggctcggagaggcggcggcagcggcggaagcggcgagggcggcgggcgtccggctctgaggtggtggaggcggcggaggcggcggcggaggcggcggcggctcgggactgggctcggctggaagcagcgagggtcagagcgccgcagcaagcgccgatctcccggctcgaccatccgcctgccgcccggacgcctgggccgcggagtttgtgtcccggctcggaccccggcgcccagcccggagccgtaaccttgaggcggcggcggcggggccgggccgggccgggctggggggcggtggcgctggatccgcggctgcccgatcgttggcgggag]
		NM_020429	0
		NM_181349	0
61	STARD3	NM_001165937	1	1	[gaacgcaagtcccgcttcgctctcgggggcggactcagcggcggaagtggcgctgccggaagatcttcttccgctctgaggcgctactgaggccgcggagccggactgcggttggggcgggaagagccggggccgtggctgacATGgagcagccctgctgctgaggccgcgccctccccgccctgaggtgggggcccaccagg]
		NM_001165938	1
		NM_006804	1
62	TRIB1	NM_025195	0	0	[aaggaggagtgcactggccgggatcggtgcagcgctcacactcactcacagtcactctctctgagcgcgtctcgctcgctctcatacacgcccggagcccaggagcgctcaggatcccgagcgccgcgaaaaagttcccccggcttttgctggagactcatcgttttgggaagtgcatttgcttcgtggctccgccgagcctgctgaatcctgtcctcgcggcacgggaccccgggatcgctgaccgctgccgccgccgcctctgcctcccggactatcggcagcctcggcaacaatagtggcggccgcccccagcgaggctccgggagcccttgcctgcgggggtccggggactcgagccggcctccgcctcccggacgcacagccagcgtggtccc…
63	WHSC1L1	NM_017778	5	5	[gggggctttgtgcgcggcggcggcgggagaggcggcggcggcggccagcacggaggcggaggccgagggggctgtgcacaggtcgccgcggagaggcgtgcgaattccgagccgagcgccgaggaccgtgctacccaggccgggctgccagccgcaggctcctctctggcagcagcggcggcgcggcgacccccgtccctcggcctccccttcccatcccacctcccgagccttcctcttcccgcagcacgcccggcccggcccggccgtggccctcctcagtgccggccgccATGgcagaggcgtccggcgcggggaaaatctagcccggggatttcATGcggcctagctcggttccgcctcctcctcgcgcggccccagcggctgcccgcacccca…
		NM_023034
64	YAP1	NM_001130145	1	8	[gccgccgccagggaaaagaaagggaggaaggaaggaacaagaaaaggaaataaagagaaaggggaggcggggaaaggcaacgagctgtccggcctccgtcaagggagttggagggaaaaagttctcaggcgccgcaggtccgagtgcctcgcagcccctcccgaggcgcagccgccagaccagtggagccggggcgcagggcgggggcggaggcgccggggcgggggATGcggggccgcggcgcagccccccggccctgagagcgaggacagcgccgcccggcccgcagccgtcgccgcttctccacctcggcccgtggagccggggcgtccgggcgtagccctcgctcgcctgggtcagggggtgcgcgtcgggggaggcagaagcc]
		NM_001195044
		NM_006106
		NM_001195045	7		[tttttttgagaacttgcttcaggctaaacttcagcataggaactttgcccaaaagttaataggttttccaaatactgcaATGtagttagcccactcgggATGtaacttgagtggaaagaagagttaccgcccccactcccattccctctcctatttgcaggcctgttgtatagtctcctgtcggagaccaaagggttttggaactcagaaaaaatcacttaacctgATGacaaaaacccgggttaaggaggaggaaagaaggaaaaacaatttagctgcttgcctaaacacttcaatttgtcttaggccagtactgATGcaggcactgcaggagccctgactccacagcATGttcgagctcattcctctccagcttctctgcagttgggagctgtttc…
65	YEATS4	NM_006530	1	1	[cggcgttctccacctgcgcgggcctgaATGgccttcaggagcacagtcggcctgaggagttgacggttactcaccgccgtgagcccaagtaactcgccctccttcggctagaaaccctccgcctgggcccgcgcgacaggagcgcggtctctgaggggagcggcgaccccgccagccccggtctctttccctggcggcggcggcttcttccgtgggacaat]
66	YWHAB	NM_003404	0	0	[gcggaagtggagctaccgccaccgccgccgccgattccggagccggggtagtcgccgccgccgccgccgctgcagccactgcaggcaccgctgccgccgcctgagtagtgggcttaggaaggaagaggtcatctcgctcggagcttcgctcggaagggtctttgttccctgcagccctcccacggcagagtctccagagatttgggccgctacaaaaagtgcattttgcccattcggctgtggatagagaagcaggaagagcactggacttggagtcaggga]
		NM_139323	0		[gcggaagtggagctaccgccaccgccgccgccgattccggagccggggtagtcgccgccgccgccgccgctgcagccactgcaggcaccgctgccgccgcctgagtagtgggcttaggaaggaagaggtcatctcgctcggagcttcgctcggaagggtctttgttccctgcagccctcccacggga]
67	YWHAQ	NM_006826	0	0	[gtggtgggactcgcgtcgcggccgcggagacgtgaagctctcgaggctcctcccgctgcgggtcggcgctcgccctcgctctcctcgccctccgccccggccccggccccgcgcccgcc]
68	YWHAZ	NM_001135702	1	1	[gacacagatccgccATGacaaaggaggagagtcggggacttgagccgtggctccgacttgggcggagcctggaggggggtggttgcgatacgcggaccggagaatttgcactttaaagtccgggtctgcccgttttcgtttcacagtaaccgacgtctcaagtcagaacatccagtc]
		NM_001135699	0		[tgtcccctcgcgcagtcaccgagcgcagatcccgcgctctcgattggaacgcctccccatcactcagccacactcaggggctggacgcctcactcccgtttccgagccataaaaggtctaggaccgcttcccccgagccagcagaacatccagtc]
		NM_001135700	0		[ggcggggaggggccgggggcctcggggacccaagcgcgagggaaaggcctggccgagagcgggccggagcccaggcctggcgcggcggcgcccgccagaacatccagtc]
		NM_001135701	0		[ggcggggaggggccgggggcctcggggacccaagcgcgagggaaaggcctggccgagagcgggccggagcccaggcctggcgcggcggcgcccgccaggtagaccggggcgaggctgcgcgccggcgggaggggagtccactgcgggaacatccagtc]
		NM_003406	0		[ctttctccttccccttcttccgggctcccgtcccggctcatcacccggcctgtggcccactcccaccgccagctggaaccctggggactacgacgtccctcaaaccttgcttctaggagataaaaagaacatccagtc]
		NM_145690	0		[gcagcgtttgacgtcatcgtgcgtgtggtgcccctgctgccggggctggtgattggaggaaaccccgtgtctgcggagcggctgtagcctgtgagcagcgagatccagggacagagtctcagcctcgccgctgctgccgccgccgccgcccagagactgctgagcccgtccgtccgccgccaccacccactccggacacagaacatccagtc]
69	ZNF217	NM_006526	2	2	[gacaaagagaactaATGctttgtgctgattcatatttgaatcgaggcattgggaaccctgtATGccttgtttgtggaaagaaccagtgacaccatcactgagcttcctaaaagttcgaagaagttagaggactatacactttcttttgaacttttataataaatatttgctctggtttttggaacccagggctgttagaggggtgagtgacaagtcttacaagtggccttattccaactccagaaattgcccaacggaactttgagattat]
70	ZNF639	NM_016331	5	5	[caacgagttgtagccgcggagagcaggcgtcgATGctggcgcccaaagcctccagcctgagagtcgcctcactcgtgtgacgacagagtttcactcctgttacccaggctggaggacagtgATGtgatctcgggtcaccacaacctccgcctcccggattcaggcgattctcATGcctcagcctcccgagtagctcagattacaggcATGtgccaccacgcccggctaattttgtattttcagtcgagacggggtttccccATGttggtcaggctggtcttgaattcccgacctcaggtgatctgttcgcctcggcctcccaaagtgctgggattacaggcgtgaaccactgcacccggcgaggcattttttactgtctacagaaacttattgtaatt…
genes post-transcriptionally overexpressed in cancer cell lines (CellMiner database, Shankavaram et al. 2009)
	gene name	ReSeq transcript	number of uORFs	number of distinct uAUGs	TLS
1	EP300	NM_001429	1	1	[gccgaggaggaagaggttgATGgcggcggcggagctccgagagacctcggctgggcaggggccggccgtggcgggccggggactgcgcctctagagccgcgagttctcgggaattcgccgcagcggacgcgctcggcgaatttgtgctcttgtgccctcctccgggcttgggcccaggcccggcccctcgcacttgcccttaccttttctatcgagtccgcatccctctccagccactgcgacccggcgaagagaaaaaggaacttcccccaccccctcgggtgccgtcggagccccccagcccacccctgggtgcggcgcggggaccccgggccgaagaagagatttcctgaggattctggttttcctcgcttgtatctccgaaagaattaaaa]
2	RELA	NM_001145138	1	1	[agcgcgcaggcgcggccggattccgggcagtgacgcgacggcgggccgcgcggcgcatttccgcctctggcgaATGgctcgtctgtagtgcacgccgcgggcccagctgcgaccccggccccgcccccgggaccccggcc]
		NM_001243984
		NM_001243985
		NM_021975
3	STAT5A	NM_003152	3	3	[agacaggatattcactgctgtggcaaggcctgtagagagtttcgaagttaggaggactcaagacggtccctccctggacttttctgaaggggctcaaaagATGacacgcgccagagctggaaggcgtcgccaattggtccacttttccctcctccctttttgcggATGagaaaactgaggcccaggtttgggatttccagagcccgggatttcccggcaacgcccgacaaccacattcccccggctattctgacccgccccggttccgggacgctccctgggagccgccgccgagggcctgctgggactcccgggggaccccgccgtcggggcagcccccacgcccggcgccgcccgccgggaacggccgccgctgttgcgcacttgcaggggagccg…
4	STAT6	NM_001178078	3	8	[agagctccagggagggacctgggtagaaggagaagccggaaacagcgggctggggcagccactgcttacactgaagagggaggacgggagaggagtgtgtgtgtgtgtgtgtgtgtgtgtgtgtATGtATGtgtgtgctttatcttatttttctttttggtggtggtggtggaaggggggaggtgctagcagggccagccttgaactcgctggacagagctacagacctATGgggcctggaagtgcccgctgagaaagggagaagacagcagaggggttgccgaggtgaggggttgcctccgaggcaacctccaagtcccagatc]
		NM_001178080	3		[agagctccagggagggacctgggtagaaggagaagccggaaacagcgggctggggcagccactgcttacactgaagagggaggacgggagaggagtgtgtgtgtgtgtgtgtgtgtgtgtgtgtATGtATGtgtgtgctttatcttatttttctttttggtggtggtggtggaaggggggaggtgctagcagggccagccttgaactcgctggacagagctacagacctATGgggcctggaagtgcccgctgagaaagggagaagacagcagaggggttgccgagggagttcctggtcggctccgacgccttctgctgcaacttggctagtgccctactttcagacactgtccagcaccttcaggcctcggtgggagagcagggggaggggagcacca…
		NM_001178081	3		[agagctccagggagggacctgggtagaaggagaagccggaaacagcgggctggggcagccactgcttacactgaagagggaggacgggagaggagtgtgtgtgtgtgtgtgtgtgtgtgtgtgtATGtATGtgtgtgctttatcttatttttctttttggtggtggtggtggaaggggggaggtgctagcagggccagccttgaactcgctggacagagctacagacctATGgggcctggaagtgcccgctgagaaagggagaagacagcagaggggttgccgagagcatatatcagagggaccccctgaagctggtggccactttcagacaaatacttcaaggagagaaaaaagctgtt]
		NM_003153	3		[agagctccagggagggacctgggtagaaggagaagccggaaacagcgggctggggcagccactgcttacactgaagagggaggacgggagaggagtgtgtgtgtgtgtgtgtgtgtgtgtgtgtATGtATGtgtgtgctttatcttatttttctttttggtggtggtggtggaaggggggaggtgctagcagggccagccttgaactcgctggacagagctacagacctATGgggcctggaagtgcccgctgagaaagggagaagacagcagaggggttgccgaggcaacctccaagtcccagatc]
		NM_001178079	5		[cctgtcctggtcaagccaatcgacccagccttgttATGggttggggtggggagaaATGtgtcctcctgATGgctggggaagaagaggggttggatatttctagccagggccATGccaggaggctggtcactctgcaaggggATGcagaggaaagcggtgcccactcactccagaggacctttctctcttgggctagagaaaggcctattggaggaacctgagcaggaggggcaacctccaagtcccagatc]
