# Supplementary material for: Loss-of-function uORF mutations in human malignancies
Source: Sci Rep. 2018 Feb 5;8:2395. doi: 10.1038/s41598-018-19201-8 (PMC5799362; doi:10.1038/s41598-018-19201-8)
Supplement: Supplementary file 3 — Supplementary Table 2 [file 41598_2018_19201_MOESM3_ESM.xlsx]

## Sheet: Table
Supplementary Table 2, related to Figure 2: Sequencing read coverage across all uAUG targets and cancer samples in the deep sequencing data. Primer names of uAUG-specific amplicons, corresponding uAUG targets (uAUG ID) and numbers that indicate the mean sequencing read coverage of all three uAUGs bases of each of the 404 uORF start site are listed for every cancer sample. Of note, uAUG targets we…
primer name	uAUG ID	ALL1	ALL2	ALL3	ALL4	ALL5	ALL6	ALL7	ALL8	ALL9	ALL10	ALL11	ALL12	ALL13	ALL14	ALL15	ALL16	ALL17	ALL18	ALL19	ALL20	ALL21	ALL22	ALL23	ALL24	ALL25	ALL26	ALL27	ALL28	ALL29	ALL30	ALL31	ALL32	ALL33	ALL34	ALL35	ALL36	ALL37	ALL38	ALL39	ALL40	ALL41	ALL42	ALL43	ALL44	ALL45	ALL46	ALL47	ALL48
FER_6	uORF221	26197	39336.3	3783.67	6531.67	15327.7	4694.67	12521.3	4823	55443.3	44329.7	36421	22755.3	35621	8437	49359.3	28873.3	33983.3	41627	92598.3	53458.7	25006.3	31411.7	30971.3	21057	7321.33	5197	7078	13084	2168.33	7740.67	5010.67	10199	6815	5260	8576.67	3989.33	15861	17603.3	12501.7	9309	14455	2852.33	26619	5145.67	4649	4624.67	21667.7	5959.33
MATK_2_1	uORF292	18266	12425	6218	5566	906	5221	2195	1127	37629.3	28105	8748	33719	52972	12895	11221.3	24049	26443.7	16789.3	32050.7	10908.3	13846	718.667	8461	3381	13986.3	9177	8135.33	8661	5997	7945	1373	6443.33	5163	4285	10677	7121	29231	11385	9394	22475.3	18426.3	15054	11374	13369	22863	11321	12353	24134
MATK_2_1	uORF293	18266	12423.7	6217.33	5566	904	5217	2195	1127	37624.3	28101.7	8745.33	33715	52967.3	12893	11218	24046.7	26441.7	16788	32049	10908	13843	705.333	8461	3381	13983.7	9176.33	8132	8661	5997	7943.67	1372	6443	5162.33	4283.33	10676.3	7119	29223.7	11384.7	9392.33	22470.3	18420.3	15054	11373.3	13369	22858.3	11319.3	12353	24130.3
FER_6	uORF222	20567	34350.7	2537	5289.67	12855.3	3714.67	9481.33	3764	44222.3	38374	31642	18542	28049.7	7937	48029.3	26773.3	26140.7	34487.7	79274	44846.3	20977.3	24131.3	24200.3	18696	6537	4098.67	6290.33	11082.7	1857	6741.67	4145.33	7680.33	5076	4103.33	6623.67	3014	11610.3	14745	9843.33	5994	11803	2065	21280	4210.33	3698	3643.67	18284.7	4485
FER_5	uORF219	16082	14418.7	3486	3558	7166	2795	8805.67	2937.33	32552	17547.7	13517	11842	22291	1423	3855	6094.67	22290	20626.3	38603	24966.7	11531	21030	19050	6824	2230	3133.67	2264	5695	898	2799	2427.67	7198	4886	3283	5641	2741	11748	8225	7397.33	9122	7637	2202.67	15488	2575	2659	2766	9649.33	4151
FER_5	uORF220	16076	14400	3479	3554	7163	2795	8793	2936	32540.3	17532	13507	11836.7	22283	1422	3852.67	6089	22268.7	20620	38585.3	24952.7	11527	20997	19046.3	6819	2229	3130	2262	5691	896	2797	2420.33	7192.67	4878	3282	5635	2736.33	11733	8218.67	7392.33	9111.67	7627.67	2201	15473	2574	2658.33	2764	9634	4143
STAT6_1	uORF413	4342	7987	3445	5525	4717	6358	8531.33	3951	40925.3	51988.3	19434.3	12417	34675.7	8518.67	17761.3	24352.7	11942.3	13061	14886.7	8409.33	9565	3387	7999	16214	3140	5219.33	2378	3239	1026	1848	2926	5076	4969	2691	6823.67	3756	18636.3	27466	13440.7	19692.3	6614	5821	9439	8498.33	9798	3171	10593	5758
PDGFRL_2	uORF351	4192	4712	3145.67	1712	2718	3600	2613.67	2238.67	10660	5847	4547	8953.33	6388	2534	4844	32299	4383.67	7358	26257	15517	20682.3	2683.67	12059	5593	4193	3639	5051.33	8499	1502	1340	2076	2024	1831.33	3686.67	4665.33	2054.67	17112	11842	14201	7418.67	6962.67	3751.33	17015.7	8048	13699.7	8613.67	8893	10516.3
STAT6_1	uORF411	4148	7057	2824	5153.33	4197	5377	7540	3375	37154	48721	17713	11799.7	33070	8214	17709	23583	10696.7	12524	14578	8393	9156	3049.67	7785	14606	2699	4420	2033	2827	976	1511	2620	4309	4179	2029	5729	2820	16619	26509	12306	19490	6301	5897	9156	7299	8518	2792	10073	5048
STAT6_1	uORF412	4148	7056	2824	5153	4196.33	5377	7539	3375	37154	48721	17713	11799	33068	8214	17709	23583.7	10697	12524	14578	8393	9156	3048	7785	14606	2700	4420	2033	2827	976	1511	2620	4309	4179	2028.33	5729	2820	16619	26509	12306	19489	6301	5897	9156	7299	8518	2792	10073	5048
ROS1_2	uORF386	419	962	1940	1397	1766	1688	1749	2170	18170	8152	5358	2810	3763	5706	1109	5676	1731	2652.33	697	7745	4102	17338.3	24837	3910	1258	2856	2193	6012	513	1633	1598	5866	3712	1810	3357	1720	26426	34656.3	17442	10641	6478	2005	24891	9663.67	2025	2407	3894	2953
ROS1_2	uORF387	419	962	1940	1396	1765	1686.33	1748	2168	18168	8151	5356.33	2809	3762	5701.33	1106	5673.33	1728.33	2651	697	7738.33	4098	17318	24836	3904.33	1257	2852	2192	6004	511.667	1632	1596	5862	3710	1805	3349.33	1720	26414.7	34642	17434.3	10638	6474	2004	24879.3	9658.33	2022	2406.33	3891.67	2950
EPHA6_2	uORF165	1896	8072	1029	1750.33	4336	1360	2258.67	1404	13907	17330.3	14284.7	10779	18127	4233	14928.3	12626	7837	10164	6700	7629.33	2882	2188	8249.33	1379.33	1208	817	1089	1738	402	823	1304	2440	1226	1008	2476	957	7083	3565	4392	7479	2706	2446	6195.67	6435.33	6894.67	1941	2707	2681
INSRR	uORF270	6327	7231	2569	3030	1238	4123	2340	2875	11446	3658	3757	12602	8405	1229	4298	6336.33	6190	7769.67	14630	3039	10214.7	668.333	1378.67	2870	3803.33	2891.33	2379	3647	1712	3587.67	1607	2581.67	2572.33	3909.67	3607	3750	6848	4387	4163.67	5967	4288	3051.33	2435	2001	3927.67	3877	3882	6780.33
EPHA6_2	uORF164	1703	7126	1010	1695	4019	1329	2214	1516	13758.7	17768	14450.7	11108	17799	3969	14463.7	12228	7305	9069	6474	6814	2671.33	2035	7752.33	1600	1300	880	1233	1901	590	938	1467	2517	1148	1221	2816	1180	6696	3497.33	3976	6928	2626	2246	5681	5767.33	6120.33	1742	2523	2550
PTK2B_6	uORF369	1064.33	1077.33	1669.67	1153.67	5288.33	2473.67	2361	705.667	42402.3	19241	7832	7998.67	7482.67	3131	32613.7	9144.33	587.667	23960.3	14214.7	8555.67	1284	4970.67	10086.3	2753.67	1419.67	890.667	1650.33	3215.33	612	1341.67	2807.33	4131.33	2092.67	1549.67	3929	1478.33	2441.67	15402.3	10371	6230	4144	1291	18688	4404.33	1255.67	650.667	5749.67	1884
SPKAP_1	uORF395	2808	4957	3326	2667	1999	3404	6329	4021	28747.7	54660.7	7601.33	9354	52830.3	3421	5426	10452	6155	3355	8062	3024	5137	1043.67	7086	2401	1860	1793	1382	1891	701	1137	1545	2916	1753	2085	4606	1673	10234	7060	4346	10323	3834	3907	5536.67	3603	3241	2883	3113	3143
DDR1_3	uORF112	5154	6562	2451.33	889	2187	1190	2036	1250	18277.3	12327.3	6427	6282.33	12945	3325.33	11032	12062	4051.33	9111.33	26513	4916	2771	4388	10966	1406	1199	575	951	1703.67	688	1276	893	1232	605	874	1784	1146	447	6946	2116	3947	2181	1340	2747	2547	2920	1363	2422.67	2510
SPKAP_1	uORF397	2482	4289	2457	2367	1818	2844	5399	2885	28393	52837	7495	8758	49193	3348	5495.33	10295	5312	3144	7250	3158	4450	969.333	6469	2386	1641	1567	1373	1902	709	1221	1544	2588	1647	1928	4428	1699	9649	6671	4405.67	10248	3432	3413	5317	2931	2960	2293	2750	2581
SPKAP_1	uORF396	2481	4285.33	2451	2364	1817	2838	5393	2881	28366	52823.3	7486.33	8751	49178.3	3346.33	5492	10285	5304	3141	7242	3154	4444	951	6468	2381	1636	1566	1370	1901	709	1220	1542	2584	1644.67	1928	4424	1697	9639	6662	4401.33	10244	3427	3413	5311	2928	2956	2291	2744	2573.67
DDR1_2	uORF111	4810	6055	2300	795	1760	1102	1859	1108.67	15041.7	11938	6210	6009	11163	3171	10668	11588	3527	7242	25222.7	4515	2060	4207	10723	1320	1128	528.333	888	1579.33	654	1206	814	1115	535	777	1497	993	368	6053	2002	3714	2065	1273	2595	2444	2821	1286	2307	2277
TEK_3	uORF431	2117.67	4149.67	1476	710	1797	1448	1875	889	23583	15296	12411	6802	9447	12689	9162.67	8331	2536	3356.33	2697	2864	1519	1296	2632	2173	959	837	1077	1024	843	941	655	1469.33	490	966.333	1285	938	2256	2708	10358	6748	4944	3794	5077	2867	1930	953	1505	1390
NEK1_1	uORF316	3689.33	6232.67	1085.67	1106.33	3046.67	796	1987	824.667	15201.7	20035	11480.3	4889.67	10031.3	1404	12419.7	7212.67	7682.33	8755.67	11273	5517.67	2390	3128	4089.33	979	469	493.333	548.667	899.333	175	469	611	1083	486	457	1082.67	585	2662	2240.67	2190	2308	1411	820.333	3203	1535	807	1178	1468.67	905
EPHB6_1	uORF173	2048	4626.67	873	690.333	1332	775.667	699	568.667	12363.3	11384.3	5852.33	4385.33	9649.33	2061	7506.67	9138	3178.67	2589.67	3633	3306.33	1305.67	821	2793	1597.67	874.667	519	848.667	1265.33	318.333	713	705	1242.33	536	664.667	1189.67	784.333	3991.33	4802.67	2612.33	3556.33	1638	1186	2604.67	2272.67	2333.33	1654.33	1417.67	1165.67
PDGFRL_1	uORF350	560	1191	1549	449	870	2337	812	602	599	1221	2422	2693	1255	731	2769	3630	1098	1427	1726	1830	7475	528	2431	1878	1040	943	2209	2044	500	391	858	555	897	2291	2021.67	560	11805	7751	7496	3931	2578	962	3489	4695	11580	5624	3204	5162
EPHB6_4	uORF176	6574	7902	112	379	761	339	1066	721	13902	8372	4423	1765	3570	497	5554	5011	1103	14375	2784	6946	1823	8360	18721	2366	1197	1386	1143	4016	55	1269	344	1107	122	348	489	245	1142	1939	1452	1385	865	696	3840	1238	668	1978	4113.67	1162
NEK1_2	uORF314	3111	5264	911	1022	2640	761	1818	766.667	15249	20227	11281	4581	9564	1438	12096	6889	6649	7770	10304	4941	2032	2723.67	3806	941	511	487	633	874	264	570	620	1007	485	583.333	1212	688	2322	2263	1956	2218	1338	805	2844	1419	710	1140	1263	894
NEK1_2	uORF315	3111	5264	911	1022	2640	761	1818	766	15249	20227	11281	4581	9564	1438	12096	6889	6647.33	7769.33	10302.3	4940	2032	2721.33	3805	940	510	487	633	874	264	570	620	1007	485	583	1212	687.667	2322	2262.67	1956	2218	1336.33	805	2844	1417.33	710	1139	1262.33	894
NEK1_1	uORF313	3123	5278	905	983	2620	740	1783	759	15134	20106	11270	4453	9489	1420	11899.3	6884.33	6647	7745	10260	4902	2007	2724.33	3806	916	501	486	618	870	260	549	613	982	475	567	1179	682	2248	2230	1906	2119	1291	766	2805	1348	689	1118	1238.33	872
TEK_4	uORF430	2455	4775.33	1345	690	1938	708	1995	943	21290	13871	5312	2349.33	9027	2308.67	9103.33	8137	3547.33	3348	2653	2957	877	1460	2557	1025	482	456	596.667	905.667	287	545	644	1754.33	297	495	1004	560	2124	2490.33	2265	3531	1609	1352	4830	1781	2183	948	1246.67	985
LSM1_2	uORF282	2960	3488	724	414	480	806	2264	2190	2921	20286	6811	5293	14985	10416	6298	21628	3376	4871	3114	4133.67	1216	427	4800	2135	1655	786	1686	1043	689	1051	1341	1281	570	1807	1913	1136	3762	6459.33	7857	12795	1755	3377	2905	3791	5099	4084	2410	3806
EPHA6_1	uORF163	697.333	1446.67	503	1142	4215	488.667	1635	961	74231	61034.3	16161	5188	23209	1721	39895.3	22990	5782	9105.33	7807	6559	1186	458.667	1793	753	331	343	368	679	237	420	944	2674	820	1235	3912.33	647	4115	14558.3	9307.33	3513.33	1132	961	7305	754	727	695	1409	1183
FGFR2_5	uORF234	3812	1653	845	851	670	620	900.333	1455	8632	11805	1216	3213	10669	3019	4942	5550	3576	2461	10052	3335	2039.33	669	1262	658	844	549.333	556	655	234.333	585	708	975	525	630	1167	973	2805	300	1183	3065	887	1775	1309	1336	1965	838	1653	1796
FER_3	uORF217	1655	3542	1301	663	927	824	1051	435	7022	2231	2317	1831	3498	1092	2070	1416	1272	2362	3294	1739	1431	1172.33	1896	1275	833	1049	626	1403	477	631	676	1306.33	768	765	1446	805	2282.67	2094	2998	1516	1714	992	2455	747	953	1124	2594	1076
FER_3	uORF218	1654	3540	1296	663	927	824	1050	435	7017	2230.67	2316	1829	3496.67	1091	2067.67	1416	1271	2361	3292	1733	1431	1165	1894	1272.67	832	1047	625.333	1402	477	631	675.667	1305	768	763	1443	801	2276.67	2089.67	2997	1514.67	1708.67	990	2453	746	951.667	1124	2590	1073
FGFR2_5	uORF235	3779	1630	832	839	662	614	896	1443	8613	11751	1206.33	3203	10634	3002	4907.33	5511	3554	2444.67	9971	3324	2025	528	1255	655	816	538.667	543.667	648	233	572	692	955	521.667	623	1132.33	954	2793	298	1173	3057.67	884	1755	1302	1321	1954	821	1623	1760.67
ETSV_10	uORF212	2094	4361	631	715	1648	1058	928	476	17888	42581	3160	3826	28082	1857	14990	9628	4190	5464.33	13822	5626	1352	803	4769	730	519	367	412	796	243	364	669	1342	1293	488	1923	288	3120	3442	2080	3583	1324	934	3690	1521	2497	910	441	2127.33
FGFR2_5	uORF236	3710	1590	802	807	646	590	867	1404	8546	11628	1185.67	3129.33	10525	2914.67	4829	5437.67	3482	2416	9796	3251	1965	302	1235	644	777.667	521	515	626	219	539	660	923	508	596	1093.33	891.667	2732	296	1150	2987	870	1695	1278	1286	1907	798	1581	1692
ETSV_10	uORF211	1784	4030	627	824	1606	1076	908	417	16920	39202	3038	3750	26525	1758.67	13552.7	8828	4374	4973	12872.3	5285	1391	801	4425	842	639	477	484	976.333	288	508	825	1518	1314	617	2216	437.333	3366.67	3207	1735	3212.33	1379	778	3266	1425	2120	968	509.333	2102
NEK10_4	uORF324	1831	2769	774	991	2271	518	637	705	29346	15745	8953	3791.67	17161.7	814	9287	8981.33	5298	10761	11970	4047	1485	217.333	2038	1028	322	236	261	440	149	221	464	658	675	596	980	376	2701	4686.67	2121	2977	1689	383	5637	699	912	315.667	1529	685
AATK_2_1	uORF3	1221	1141	1710.33	828	480	675	849	945	4255	8852	1259	5519	4711	1406.33	3833	4364	3966.33	1866	4499	2695	3156	323.667	2552.33	762.667	1296	791.667	875	922	399	594.333	768	973	852	557	2002	1227.67	3370.33	1647	1791	5545.67	2010	1702.67	1357	3690.67	2706.33	1829	1971	1579.33
ZAP70	uORF491	1528	1101	799	649	439	1503	816	506	3528	4047	2833	4692	3420	242	394	1124	2318	2103	3162	733	8400	158	298	898	1623	1874	668	751	462	677	546	467	477	649	912	819	2962.33	723	3353	3604	403	1951	869	853	1063	306	267	1329
PI3K_2	uORF362	167	342	156	1057.67	306	343	1470	800	52823.3	2478	19378.3	2180	788	260	636.667	13366.7	376	258	502	1105	268	110.333	8056	2476	317	185	400	998	165	264	273	993	263	334	839	387.333	2176	4805	6462	4316	1588	1457	1635.67	5368.67	1028	296	722	307
BMX_2_1	uORF71	982	1632	708	386	616	945.667	636	235	1461	1593	1188	4997	3983	1872	344	1354	3403	1019	619	626	1367.33	688	1556	623	1424	590	833	1878	284	810	428	660	413	792	2229	864	3249	2021	2434	2070	869	1033	1799	2617	1991	1454	134	2339
EPHB6_2	uORF174	2019	2501	729	484	1139.33	500	378	515.333	11555	10164	4288	2410	8769	1779	5168	8072	2579	2922	3072	2665	397	843	3344	1155	447	269	515	895.667	211.333	457	381	843	304	314	709	502.333	768	1443	1469	2247	844	593	2271	1216	2045	1274	715	653
CHD1L_2_3	uORF93	1146.33	2104	724	1015	1035	637	1574	393	10091.7	15664	1065	3079	9259	1411	4639.67	7094	2811	4948.67	3511	3114	845.667	1409.33	7004.33	588	484	322	488	718	161	381	484	587	526	479	991	477	2183	1778	2710.67	3605	770	1080	2141	1197	1466	1441	1146	426
CHD1L_2_3	uORF94	1146	2103.33	724	1015	1033.33	636.333	1572.67	393	10087.3	15659.3	1065	3078.33	9253	1407.33	4638.67	7094	2809.67	4946.33	3511	3113.33	845	1407.33	7001	587.333	484	321	488	718	160	380.667	483	587	526	479	991	476.333	2182	1777	2709	3605	770	1080	2141	1195.33	1459	1439	1145	426
SRC_2	uORF404	2926	3203	573	417	808	476	994	560	7202	6152	5794	2394	9743.67	1665	6840	3925	5120	1016	9323	1092	2823	1098	983	846	361	316	330	673	104	178	212	490	430	372	520	330	1321	3310	888	950	635	366	929	600	821	534.667	496	780
StAR	uORF407	326	417	739	180	243	1792	447	271	864	1243	6275	10189.7	1000	13026	593	714	1897	1042	610	375	601	110.667	135	693	1573	647	1148	548	1512	1296	779	242	447	1516.33	511	1394	2281	545	5768	3702	4032	4850	605	1158	3285.33	4423	1136	1735
FRK_2	uORF254	1313	1001	362	537	519	270	809	355	7388	9651.33	1089	935	11232	1335	3313	1263	1347	214	3803	1290	1210	95.3333	1341	310	248	169	151	304	116	125	326	390	319	360	566	345	2555	976	1104	2417.33	869	716	1163	987	1454	419	485	852
CAMKK2_6	uORF80	2200	2123	978	694	684	572	1177	968	7519	15945	3824.33	4133.67	7715	3150	5090	7202	1806.67	3341	6289	2646	2289	778.667	2035	964.667	1112	684	567	643	288	646	568	714	245	871	735	748.333	2456.67	2207	179	4452	1570	1349	1340	1265	1536	1278.67	1217	1593
CAMKK2_6	uORF79	2200	2122	978	694	684	571.667	1177	968	7517	15937	3819	4133	7712.67	3148	5090	7200	1804	3337	6285	2646	2289	774	2035	964	1110	683	567	641	288	645.667	568	714	244	869	732	744	2456	2206	179	4446	1570	1346.67	1338	1263	1535.67	1276	1216	1592
CAMKK2_6	uORF78	2199	2118.33	975	693	683	569	1177	968	7514.33	15929.7	3818	4130	7708	3144.67	5088.33	7197	1803.33	3332	6282	2642.33	2288	766	2034	964	1110	681	567	639	288	645	568	713	244	867	732	741	2454	2205	178	4441.33	1567	1343.33	1336	1263	1531	1273	1215	1588
NEK10_3	uORF322	1233	2135	513	663	1439	316	843.333	471	27742	17816.7	8292	2474	10131.3	1009	8577	6964.67	3000	6804	6938	2784.33	1154	290	1918	821	211	187	203	375	116	182	304	462	414	396	562	233	2270	2508	2238	2190	1037	309	2858.33	365	735	282	987	500
NEK10_3	uORF323	1233	2135	513	663	1439	316	840.667	471	27742	17813	8291	2474	10130	1009	8575	6963.33	3000	6804	6938	2784	1154	289	1918	821	211	187	203	375	116	182	304	462	412.667	396	562	233	2270	2508	2238	2190	1037	309	2857	365	735	282	987	500
CLK1_2	uORF100	204	379	711	586	278	1241	552	316	4537	768	264	6537.67	2188.33	5014	444	895	421	448	519	432	929	124	291	1087	1444	1403	1369	837	763	1198	1161	787	977	753	847	1348	6727	1151	268	4780	4613.67	5613	964	2993.33	5277	2384	2029.67	1950
BLK_6	uORF65	767	1422	384	479	1287	397	1599	501	4897	34658	1639	5025	23675.7	1832	23954	16741.3	3255.67	6499	3122	3556	364	261	4346	543	170	125	297	504	119	182	106	502	324	373	759	292	3626	4157	2150	2686	850	597	2515	1593	926	705	978	758
PAX9_3	uORF345	653	598	430	352	286	379	552	431	4429	5333	2025	1939	4066	4211	2551	3038	1522	1054	4021	1658	1022	99	1308	463	544	446	299	396	172	276	569	377	438	368	573	500	1768	1635	909	2106	1214	1012	909	1124	1312	832	652	1476
PTK2B_5	uORF368	730	543	233	524	880	271	891	323	18917	19945	6231	3797	8386	768	17641	10026.3	2012	11711	5189	7613	870	801.333	2599.67	1040.33	208	200	337	550	91	186	318	528	700	583	617.333	236	1986	3313	2029	1382	1100	294	3606	1285	415	297	1590	467
PAX9_2	uORF344	596	579	401	336	282	356	544	442	4440	4877	2036	1986	3757	3779	2219	2750	1567	926	3619	1406	963.667	129	1144	463	555	401	288	411	164	298.667	552	373	420	384	590	581	1705	1463	900	1935	1129	953	852	1044	1196	744	595	1219
Wolf_5	uORF479	595	1473	185	698	674	275	1055	484	28775	28847	8695	4003	13818	1141	12509	14391	2567	5286	3319	2880	427	242	1962	325	144	116.667	179	259	81	160	292	378	234	299	664	228	1897	2043	1079	1252	484	470	1670	929	591	424	441	365
TYK2_2	uORF455	516	574	657	465	270	1023	522	305	3186	5108	1665	3045	1778	2908	1505	1657	2004	2152	1723	399	2334	99	250	977	543	859	596	555	803	890	359	466	751	617	356.333	927	4055	1592	1524	4972	2052.33	1664	849	1762	1439.67	1705	961	2443
FGFR2_4	uORF233	1941.67	982.667	442.667	530	415	296	477	713	3445	6032	343	1315.67	6115	1763	2963	3992	2036	1230	5912.67	2497	430	347	976.667	376	473.333	242	373.667	354.667	130	330.667	507	637	248	372.333	773	587	1869	170	697	1828.33	148.667	951.667	721	905.667	1195	593	1320	1110
NTRK2_2	uORF337	652	740	146	216	146	146	337	300	2147	2886	1025	1148	5587.67	416	740	4379	539	158	562	416	1172	113	268.667	172	252	178	472	614	164	203	478	146	115	254	581	653	142	1084	261	1221	375	440	975	128	207	271	716	3295.33
FGR_2_2	uORF252	194	306	1266	366	179	1126	258	176	708	878	2648	257	1091	4401	480	624	1680	584	536	275	1748	68	95	389	838	748	424	290	481	533	467	301	362	601	441	802	1685	600	872	2392	2983	2366	570	1033	823	1024	457	826
CHD1L_2_2	uORF92	953	2175	451	907	1007.33	448	1627.33	328	9856	16945	369	2268	7654	689	4703.67	7507	1993	5061.33	2670	3661	491	1596	8455	489	320	202	379	605	106	272	373	412	309	282	794	306	1536	1524	2335	3339	431	682	1947	915	1266.33	1169	1030	159
Wee2_4	uORF472	411	593	190	492	768	155	352	293	10874	9752	1919	1460	7541.67	633	3997	3844	1089	1825	3189	2343	694	125.333	1183	452	210	94	154	308	68	122	170	354	190	261	575	275	1617	2541	1317	1107	770	403	2717	134	244	237	1038	371
NEK1_4	uORF317	305	348	432	837	454	372	765	476	36976.3	20216	705	4011	11195	635	5152	6976	803	809	5862	3062	602	318	506	339	196	98	145	232.667	78	137	409	802	186	505	730	320	2838.33	15030	2324	2601	1007	426	1657	600	173	255	599	462
NEK1_4	uORF318	302.667	348	432	838	454	372	765	473.333	36922	20213.3	705	4008	11195	634	5145.33	6953	801	807	5862	3060	602	313	506	339	197	98	144	232	78	136	407	801	186	504	730	318	2835	15024.3	2320.67	2600	1007	425	1654.33	601	173	254.333	597	461
SRC_3	uORF405	628	651	312	352	324	233	613	705	10590	4467	3738	2049	4183	2159	4220.67	3966	2043	1543.67	1143	657	811	234	357	269	298	192	187	317	133	244	332	400	284	350	446	426	755	1516	694	1524	508	659	601	308	922	418	459	443
FGFR1_4	uORF228	497	1318	306	186	228	242	1025	1208	4696	7698	1046	2867	6441	882	3334	4111	1213	1870	3831	1212	1362	171.667	2601	558	574	401	451	564.333	176	278	233	267	290	306	519	245	1335	626	613	1758	615	458	654	1139	1045	469	1247	1270
Wee2_4	uORF473	378	578.667	182.333	483.667	753	146	337	278.667	10334	9190.67	1895	1405.67	7036.33	630.333	3743.67	3760.33	1003.67	1730	2945	2250	684	115.667	1156.33	438	204.333	91	151	294.333	63.6667	117.667	161.333	339.667	181.333	251	537.333	266	1573	2431.33	1299	1081.67	731.333	395.667	2616.67	118.333	236.333	228.333	1012.33	360.333
BTK_1	uORF73	454	420	541	318	351	527	845	241	1187	1969	967	1382	4609	1034	3255	5168	2687	3169	4816	1544	205	258	986	377	425	296	374	503	176	231	377	730	433	598	490	332	1549	728	1157	2230	814	345	1742	2337.67	1071	867	1660	1415
ETSV_7.2	uORF209	638	1138	316	371	271	317	613	2039	4017	10075	1897	1879	3126	1167	2268	3681	1319	1353	969	1142	392	199	867	159	423	449	301	532	133	251	334	343	695	516	1284	332	1711	1347	1317	3000	1303	1063	2129	3187.33	1412	1100	763	395
ETSV_7.2	uORF208	636	1137	316	369	271	317	613	2036	4012	10070	1897	1875	3126	1167	2268	3680	1319	1351	969	1139.67	392	196.333	867	159	422	448	300	532	132	251	334	343	695	516	1284	332	1710	1347	1316	2998	1301	1062	2129	3187	1412	1099	763	395
MITF	uORF303	182	1126	126	660	593	242	754	359	6654	8436	3711	2000	2485	453	4155	7674	843	1996	1296	1314	1049	371	3471	461	214	164	389	492	124	169	194	241	181	240	401	248	607	1366	637	2692	242	262	697	254	1856	458	333	217
FGFR1_6	uORF230	1148	628	369	370	282	334	913	556	8386.33	12188	857.333	3089.33	1034	1157	1830.33	3569	1291.33	906	4672.33	901	1452	90	997.333	292	304	162	202	263	127	169	319	361	239	417	560	378	1187	1162	983	1454	684.667	807	640	590	779	336	261	675
MATK_2_4	uORF296	312	724	416	581	465	373	304	588	1868	19824	1492	1742	5819	677	1935	1523	537	1490	1188	1041	698	83	2021	187	278	145	195	268	123	98	295	351	153	245	635	251	2023	3795	1329	2296	835	965	1995	1759	658	289	455	478
ARPC1A	uORF27	1746	2447	158	717	323	188	900	341	749	11339	4042	1182	12597	739	9871	19738.3	2535	12964	6255	10603	552	192	839	390	182	191	336	439	123	136	323	436	284	316	478	333	1440	1601	605	529	424	163	1254	726	266	272	871	324.667
BLK_1	uORF58	2397	596	1084	783	394	670	1034	387	2878	3600	1237	4577	11509	781	5289	1953	1422	1337.33	9511	1152	1778	110	141	153	230	153	131	195	88.3333	141	211	347	192	325	926.333	283	811	623	510	931	513	368	601	729	507	236	389	352
BLK_1	uORF59	2397	596	1084	783	394	670	1034	387	2878	3600	1236	4577	11509	781	5289	1953	1422	1336	9510	1152	1778	109	141	153	230	153	131	195	88	141	211	347	192	325	924	283	811	623	510	931	513	368	601	729	507	236	389	352
BLK_1	uORF60	2395	596	1084	783	394	670	1031	386.667	2876	3597	1234	4569.67	11503	780	5281	1952	1420	1333	9505	1147.67	1775	103	141	153	230	153	131	195	88	141	211	346	192	325	924	283	811	623	509.333	931	512	366	600.667	726	506	235	389	352
BMX_2_2	uORF72	3165	188	558	715	211	1182	605	240	695	1838	214.333	4619.33	271	618	165	2158	256	1295	119	232	736	47	277.333	592	510	553	716	499	309	235	367	123	170	321.667	674	618	1915.33	812	2732	2241	1559	1006	983	1098	3498	544	811	432
BMX_1_2	uORF69	87	332	657.333	290	312	395	581	123	865	494	957	4381	2212	89	219	1568	1395.67	1828.33	1154	1746	148	148	146	251	154	87	175	188	52	114	163.333	486	224	231	263	161	2174.33	2146.67	1806	591	1254	277	2718	847	198	347	562	140
NEK10_1	uORF319	522	702	441	415	193	220	366	477	118	952	586	1939	2618	570	1375	9253	811	534	1350	1148	424	60	2444	478	613.333	252	1223	656	276	279	778	332	228	188	530	329	844	957	133	1564	998	702	539	1832.33	1966	658	814	1335
BLK_1	uORF61	2060	592	916	714	370	603	1049	414	3152	3909	1388	5172	11341.7	888	5568	2072	1431.33	1561	8743	1398	1802.67	121.667	136	202.667	237	148	131	207	88	115	234	326.333	207	309	880	364	1067	651	622	813	505	383	564.667	724	556	254	410	315
DDR2_2	uORF117	334	1194.33	317.333	204.333	880.667	232.333	486	177	4436.33	3036	3180.67	1277	5506.67	370.667	1314.33	4244	5798.33	4113.67	695	908.667	586.333	398.667	561	368.333	144.333	143	156.667	220.333	87.3333	141	255.667	547.667	240.333	275.667	413.333	196.333	833.667	1036.33	679.333	941	452.333	318.667	1328	422.667	337.333	338.667	482	331
ETSV_9	uORF210	981	1165.33	369	278	547	282	438	282	9424.33	2064.67	450	1222	730	502	3725.67	1458	998	2152	2942	1127	568	118	804	421	286	197	252	425	114	168	287	480	285	287	447	294	1301	1905	676	1403	780	225	3041.67	1070	233	235	1244	297
BLK_3	uORF62	523	568	224	309	275	211	393	180	1771	6096	1041	2566	7143	1336	2866	7090	838	2291	6443.67	1456	754	175	1094	321.333	354	199	270	482	128	205	444	455	290	367	482	289	1715	787	1418	1640	822	786	1192.67	1904	2579	743	790	617
DDR2_2	uORF118	326	1150	303.333	197	833	221	454	167	4397	2998	3110	1251	5440	362	1301	4168	5648.33	4011	682	893.667	569	223	547	349	143	141	150	215	86	139	247	527	229	261	391	191	815	1005	664	921	435	308	1288	416	328	330	468	325
AURKA_1	uORF28	1226	1233	249	142	332	260	780	473	1818	4669	485	1870	1571	990	1121	1509	1467	1219	1371	639	740	141	1245	571	230	184	182	242	66	85	229	226	108	186	195	152	1267	919	340	2445	335	598	705	775	365	366	759	916
STYK1_3	uORF422	1885.33	1079.67	220.333	140	300.667	96	623	451	3475	7856	905	1020.67	4913	393	2648	2618.33	1356.33	1767.67	9520.67	1659.33	562.333	64.6667	806.667	206	127	91	128	184.333	60	95	132.667	222.333	130.333	153.667	439.333	192.333	900.667	2198.67	615.667	1070.67	440	211.667	1217.67	469	317.667	151.667	228.333	432.667
DDR2_1	uORF116	102	1134	361	123	836	269	219	219	2111	1465	608	1105	5446	1122	677	1396	1333	1283	2311	517	487	569.667	292.667	209	95	81	198	266	50	77	352	413	220	242	406	211	922	1199	684	358	419	211	828	493	589.667	406	487	234
FGFR2_8	uORF241	288	256	179	307	255	194	529	302	9681	9067	1459	1710	1697	852	1404	1959	1203	883	1312	616	506	134	191	193	160	115	113	170	93	109	207	346	174	251	458	166	1237	1581	747	1347	337	358	604	282	544	162	206	212
v-akt_1	uORF15	299	440	691	217	101	505	149	130	353	506	1281	4006.67	473	6106	351	356	946	428	619	162	2826	45.6667	55	548	1944	1257	961	490	1671	2069	464	171	252	558	344	800	3046	373	1421.33	1971	2003	2900.67	366	1056	2039	2663	895.667	1975
FGFR2_8	uORF240	287	256	176	297	253	191	526	298	9669	9051	1455	1703	1689	849	1401	1957	1199	878	1305	614	505	113	191	193	157	115	112	170	93	109	199	340	170	248	448	164	1226	1574	741	1343	333	355	599	280	542	162	204	212
FGFR2_8	uORF239	309	271	137	295	258	187	465	302	9464	9029	1443	1718	1740	860	1462	2032	1078	898.333	1293	669	504	87	223	170	114	103	102	115	66	78	135	287	127	229	342	114	1197	1763	765	1371	299	397	657	274	556	179	220	214
HCK_3	uORF267	178	107	107	118	131.667	255	103	235	772	821	1851	1057	508	1157	243	215	358	699	395	364	755	78	53	286	312	270	399	172	373	220	184	148	173	306	248	223	1934	312	342	1338	1172	73	404	1052	1253	1571	512	511
ABL2_2	uORF14	253	209	684	69	54	391	166	168	231	349	155	7318	345	2864	313	271	599	87	545	135	1081	32	66	172	1498	502	720	532	1886.67	928	473	161	58	312	309	914	826	220	373	895	1864	1912	271	2173	94	1474	913	2376
PTK2B_1	uORF370	280	303	155	115	327	228	389	77	2133	4871	804	6574	5251	613	2010.67	2270	628	505	707	504	374	103	878	348	409	200	161	272	115	148	357	248	143	283	405	139	959	543	321	2754	587	763	957	316	1015	574	325	800
FYN_2	uORF256	156	168	290	124	203	134	191	100	4363	2098	5070	1722.33	802	833	1387	1102	905	617	743	492	306	43.3333	64	191	112	106	122	157	71	113	143	255	258	229	250	151	1403	923.333	1010	667	917	246	1919	802	200	171	397	202
AURKA_2	uORF29	1270	2339	254	264	1753	272	733	239	6732	5410	3330.67	1853.67	2978	1618	7939.33	5078	4691	2668	2254	1079	595	291	520	653	146	146	234	227	70	82	139	198	171	172	212	165	878	885	253	1355	374	278	955	401	148	221	361	176
Jun	uORF275	48	296	63	265	193	228	249	60	1244	3824	705	1601	2725	586	704	1279	1022.67	1703	393	598	1788	49	192	271	323	262	174	365	223	177	228	313	113	247	364	75	1419.33	713	77	662	817	447	620	387	351	578	484	1267
NK2h8_2	uORF328	438	211.333	219	126	113	178	187	242	2541.67	2600.67	1193	1581	1957	985	472	1087	591	330	766	414	433	56	108	149	261	145	168	141	143	187	200	194	99	174	313	267	558	569	461	754	174	485	426.667	193	343	465	217	282
WEE1_2	uORF461	860	340	360	241	98	174	172	188	1953	2481	502	1735	1865	1382	1003	1545	813	784	2768	87	433	43	128	124	331	60	178	274	241	211	249	323	179	90	323	561	924	744	628	239	424	636	391	1516	939	852	217	773
WEE1_2	uORF462	860	340	360	241	98	173.333	172	188	1953	2480	502	1735	1865	1382	1003	1545	813	784	2768	87	433	43	128	124	331	60	178	274	241	211	249	323	179	90	323	561	924	744	627	239	424	636	391	1516	939	852	217	773
EPHA7_1	uORF168	549	1002	64	168	417	109	193	83	1682	1984	756	353	1157	113	1212	8491	889.333	1317	691	1360	243	89	320	80	48	44	58	128	27	88	169	350	127	84	580	100	119	499	291	663	148	116	498	189	102	169	406	122
AR_3	uORF26	652	884	126	262	370	119	654	191	4982	4037	2606	1222	3506.33	364	3904	2562	2965	3917	1939	833	463	85	123	131	114	86	81	137	61	85	121	249	78	169	294	129	174	110	139	617	117	162	314.333	190	256.333	84	171	155
HCK_3	uORF268	126.333	90.3333	100.333	86.3333	113.333	227.333	85.3333	225.333	611	736.667	1774.33	1032.67	329.667	1123	212.667	204.667	303	530.333	282.667	198	431.333	49.6667	40.3333	237.333	290.333	257.667	375	144.667	361	197.333	153.333	122.333	143.667	273.333	197.667	188	1716.33	250	164.667	1168.67	1103.67	62	341.667	914.333	1097.33	1486.67	429	440
WEE1_1	uORF463	775	302	326	261	115	199	141	109	1788	2150	406	1637	1625	1217	892	1321	802	696	2583	77	496	33.3333	119	158	353	54	202	254	283	196	220	322	165	108	372	434	859	643	546	196	459	550	339	1413.67	788	787	210	683
cdk6_2	uORF90	127	137	453	144	77	286	125	102	717	680	1689	2075	310	2026	400	524	557	235	240	159	721.667	29	39	329	538	355	362	182	256	401	223	111	210	390	209	257	1538	312	835	1365	620	1642	200	352	698	1067	314	427
NTRK2_3	uORF338	306	469	78	157	95.6667	75	157	110	1708	893.333	937	596	2512	183	310	1260	485.333	116	141	212	1138	48	79	79	78	124	166	192	74.3333	103	161	87	52	165	278	233	88	685.333	74	433	94	139	171	62	86	183	174	673
MUSK	uORF305	353	1190	114	337	389	117	246	121	4631	5656	1640	1311	290	290	6436	4590	465	1008	915	898	531	161	816	167	74	60	123	199	81	108	146	210	203	150	267	107	845	1140	653	1016	250	255	458	356	434	205	345	222
MUSK	uORF306	353	1190	114	337	389	117	246	121	4630	5654	1640	1311	290	290	6434	4590	465	1008	915	898	531	161	816	167	74	60	123	199	81	108	146	210	201	150	267	107	845	1140	653	1016	250	255	458	356	434	205	345	222
tyr3mo	uORF490	279	182	140	165	92	130	248.333	297	2400	2301	405	909	2204	528	710	990	467	494	1240	447	645	49	243	118	140	70	68	123	68	80	97	143	101	123	244	209	872	734	166	714	305	264	253	323	391	263	219	290
DDR2_3	uORF119	99.3333	309.667	280.667	464	1293	546.333	1139	149.333	2185	11289.7	7730.67	2196	1172.67	390.667	3614.67	2431.67	2067	3346.33	1229.33	3146	327.333	2409.33	199.333	187	82.3333	97.3333	101	163.333	62	90.6667	297.667	415	361.333	340	377.333	184	810.667	2070.67	1308	490	308.667	154.667	1480.67	201	124.333	116.333	391.333	116.333
EPHA7_1	uORF169	375	779	58	178	330	117	205	103	1615	1790	645	450	1005	141	1101	7281	618.333	1140	558	1213	271	96	285	138	73	67	85	146	58	109	167	317	150	127	503	134	154	446	251	562	141	106	421	168	105	136	271	116
TEK_3	uORF429	96	220	413	112	144	788	228	97	2208	1259	6719	4556	726	11303	401	502	97	229	218	183	864	78	60	1147	630	470	529	249	611	450	101	147	188	403	342	394	916	253	7740.33	3636	3698	2971	629	1323	107	369	407	664
YEATS	uORF488	833	326	300	248	112	237	295	245	1478	4017	656	1462	4911	768	1271	1311	499	760	3043	416	318	45.3333	111	172	187	124	123	177	94	114	171	201	136	145	290	178	526	225	559	415	594	252	336	400	376	280	329	461
EPHA3_2	uORF160	677	838	182	190	185	479	131	289	2398	2489	1470	1023	6260	377	756	4031	1000	980	3331	1050	1429	149	162	221	178	137	131	204	86	126	194	226	144	181	335	214	498	169	332	274	447	314	357	212	175	256	296	486
EPHA3_2	uORF161	676	838	182	190	185	478	131	289	2398	2489	1470	1023	6260	376	756	4029	1000	980	3331	1050	1429	149	162	221	178	137	131	204	86	126	194	225	144	181	335	214	498	169	332	274	446	314	357	212	175	256	296	486
EPHA3_2	uORF162	676	838	182	190	185	478	131	289	2398	2489	1470	1023	6258	375	756	4029	1000	980	3331	1048	1429	148.333	162	220	178	137	131	204	86	126	194	225	142	181	335	214	495	169	332	272	446	314	357	210	175	256	296	484
DDR2_4	uORF120	72	170	822	74	111	434	121	82	332	305	4065	703	559	737	310	200	229	275	345	114	285	51	38	150	181	234	264	191	246	485	138	123	282	232	172	243	1810	224	2220.33	667	1176	579	230	262	1172	528	380	182
Wee2_2	uORF470	99	140	112	306	351.667	158	397	186	4362	4894	91	439	581	364	1651.33	3611	735	285.667	839	804	404	160	807	207	96	74	140	191	59	97	158	253	103	165	316	185	1403	3929	1096	736	423	115	1564	763	118	82	305	178
NK2h8_1	uORF327	411	168	135	92	85	115	143	198	2387	2480	710.333	1294	1806	732	411	1030	483	256	704	386	314	37	98	105	145	85	112	100	53	77	147	155	65	113	224	179	339	512	300	582	97	248	356	162	252	208	157	218
Wee2_2	uORF469	99	140	112	304	351	158	396	184	4364	4889	91	435	580	364	1645	3604	729	283	836	801	403	155.667	807	207	96	74	140	191	59	97	157	251	103	165	314	183	1401	3925	1095	735	422	114.333	1563	763	118	82	304	178
TEK_2	uORF428	634.333	322	187.333	149	298	168.333	377.667	284.667	2436	5149.67	1149.33	402.667	2149.67	355.333	1253	949.667	602.667	694	865.667	453	331.333	109	445.333	155.333	143.667	85.6667	94.3333	159.333	40.6667	73	203	294.333	186	103	390.333	175.667	611.667	637.333	418.667	554.667	321.333	228.667	557	410	331	152.667	261.667	339
TEK_6	uORF435	249	79	176	190	396	150	389	148	7168	4857	2206.33	719	3403	399	844	3181	1629	1341	942	648	479	77.3333	411	144	87	81	71	131	48	67	109	170	126	91	217	117	634	807	470	1018.67	146	240	548	342	291	127	193	194
EPHB1_1	uORF170	52	387	64	166	241	148	312	60	1644	1148	1153	383	422	308	735	1440	1471	383	528	168	675	106	136	141	173	173	156	173	89	47	115	146	182	202	274	110	940	432	120	545	368	197	343	147	118	435	221	397
TEK_6	uORF432	220	65	180	207	403	142	380	148	7318	4888	2157	741	3297	462	867	3173	1531	1406	857	732	415	71	424	132	89	69	71	135	43	49	121	162	103	89	193	128	697	796	478	1133	186	274	607	367	284	154	229	204
TEK_6	uORF433	220	65	180	207	403	142	380	148	7317.67	4885.33	2157	741	3297	462	867	3173	1531	1406	857	732	415	71	424	132	89	69	71	135	43	49	121	162	103	89	192	127	697	796	478	1133	186	274	607	367	284	154	229	204
FER_1	uORF216	71	588.333	94	143	256	105	161	79	1518	1701	44	556	1562	250	1983	1577	376	196	380	378	320	78	264	214	98	58	89	130	56	62	114	141	56	94	145	91	392	567	159	375	319	121	476	171	233	143	183	161
v-akt_4	uORF19	692	610	118	141	156	194	216	274	1850	905	277	771	3463	710	1299	1751	635	528	807	263	92	133	890	278	393	103	170	323	124	251	122	141.667	248	138	325	163	499	105	753	1797	999	316	420	1212	318	347	338	998
SHC_3	uORF393	75	110	278	81	60	308	119	65	727	437	3554	1396	350	2798	201	165	342	314	225	87	641	42	37	443	537.667	554	328	139	386	375	87	121	134	115	180	281	926	195	1594	1585.67	1973	2029	196	615	1424	729	317	468
C8orf4	uORF76	97	156	79	533	573	179	184	96	169	1105	222	788	2032	102	386	3184	773	543	285	196	453	107	1647	108	124	55	139	186	56	60	176	595	240	200	412	147	6206	1367	139	1509	454	304	532	358	591	427	198	212
PTK2B_2	uORF372	172	121.667	89.6667	73	203.667	193	282	65	1353.67	1735	222.333	5718.67	2922	332.667	782.333	822.333	175.333	230.667	268.333	325.333	266	88.3333	649.667	242.333	310	148.333	137	189	65	101.333	273	168.333	95.3333	174.333	289.667	124.667	648.333	487.667	320.667	1914.67	396.333	498.333	613.333	109.333	673.333	384	185.333	585
TEK_2	uORF427	587	282	134	111	259	127	265	221	2541	5356	1077.33	332	2269.33	283	1125	877	656	592	935	405	273	106	415	141	111	60	77	121	52	58	117	204	112	85	306	120	617	642.333	406	486	248	207	545	333	274	159	239	277
PTK2B_2	uORF371	169	120	87.6667	72	202	192	281	65	1335	1687.33	203.667	5699.67	2892	320	758	797	157	220	256	318	266	87	642	241	309	148	137	187	64	99	270	167.667	92	171	288	124	639	486	320	1887	393	493	607	104	659	380	182	579
FYN_4	uORF258	381	395	129	104	67	135	137	64	721	1069.67	788	441	1294.33	1267	594	827	475	985	1096	417	977	25	214	475	285	690	425	322	215	387	53	63	154	206	74	127	968	279	588	1228.67	225	497	241	727	1232	812	770	673
EPHB1_2	uORF171	245	157	80	73	45	125	86.6667	55	287	327	359	255	264	713	146	296	502.667	289	436	135	433	31	43	107	278	177	232	77	165	35	114	67	81	116	191	164	240	193	228	175	595	641.667	172	74	584.667	414	132	664
EPHA6_4	uORF167	714	738	157	481	1158	104	657	366	10867	9396.33	4465	1569	11263	365	5467	2647	2544	3054	5439.67	1645	602	54.3333	59	91	76	59	81	98	42	80	81	101	70	98	254	116	291	146	112	152	78	70	158	44	71	70	92	108
CLK3_2	uORF103	186	129	149	68	49	205	72	93	721	1601	871	1059	700	2255	327	559	393	361	114	237	274	34	37	168	235	145	179	245	110	354	379	224	198	281	307	304	552	278	437	681	924	430	617.333	742	582	495	660	807
ABL1_1	uORF5	79	101	132	142	248	138	145	93	4392.33	4857	4655	1554	2777	381	1848	1405	681	1705	451	308	204	51.3333	43	142	81	60	75	114	48	76	114	193	57	94	215	134	1045	675	1053	294	736	134	952	350	135	140	206	103
ABL1_1	uORF6	78	101	132	142	248	136.667	145	93	4392	4855	4651.33	1554	2776	381	1848	1404	679	1705	451	308	204	48	43	142	81	60	75	114	48	76	114	193	57	94	213	134	1045	674.333	1051	292	734.333	134	952	350	135	140	205	103
ETSV_1	uORF202	94	573	250	198	465	229	226	69	1079	10803	966	1320	116	162	537	2484	200	932	3176	812	401	91	1017	190	231	101	90	346	43	69	47	109	133	134	420	156	1376.33	1420	880.667	1775	617	410	1005	304	316	413	302	373
STAT6_6	uORF417	366	1198	65	57	84	70	424	88	1928.67	3463	493.667	417	2426	244	999	1625	418	2334	809	502	213	79.3333	326	256	113	87	181	81	39	68	76	26	84	130	88	56	363	213	251	404	169	201	510	315	532	266	434	368
STAT6_6	uORF418	366	1198	65	57	84	70	424	88	1926	3462	493	416	2426	244	998	1624	417	2334	809	502	213	76	326	254	113	87	181	81	39	68	76	26	82	130	88	56	362	213	249	404	169	201	510	315	531	266	434	366
STYK1_2	uORF420	625	560	89	64	143	54	236	132	2568	4265	449	524	1927	242	1061	1361	582	1444	2293	731	223	56	691	159	70	64	82	135	35	55	67	140	104	110	211	115	697.333	1838	481	779	322	133	1001.33	381	292	85	176	244
STYK1_2	uORF421	624.333	560	89	64	143	54	236	130	2568	4264	449	523	1926	242	1061	1360	582	1444	2293	731	222	51.3333	691	157	70	64	82	135	35	55	67	140	104	110	210.333	115	696	1838	481	779	321.333	133	996	381	292	85	176	244
C11orf30	uORF75	153	87	95	114	60	130	160	101	762	1934	326	723	752	702	771	656	403	470	294	195	469	37	100	145	139	85	99	98	90	109	118	142	118	152	226	117	853	328	721	968	361	344	357	287	362	252	142	196
NRP2_2	uORF335	55	367	45	61	359	76	266	88	913	2463	140	357	2022	134	466	991	161	188	222	2449	102	34	1098	336	96	56	77	130	49	67	74	126	46	76	193	111	129	241	537	433	125	174	793	62	120	151	45	158
NRP2_2	uORF334	55	367	45	61	359	76	266	88	911	2462	139.333	356	2019	134	465	990	161	188	222	2449	102	33	1098	334	96	56	77	130	49	67	73	126	46	75	192	111	129	240	537	430	124	174	793	62	120	151	45	158
SHC_2	uORF392	803	220	94	161	107	85	347	306	2439	3879	210	749	3333	373	892	1690	363	58	1426	823	181	27.3333	625	113	83	63	80	140	38	67	151	225	110	101	278	132	267	142	272	444	161	144	264	229	306	124	192	251
ABL1_2	uORF7	23	51	78	121	71	180	67	62	4267	149	145	474	245	28	61	468	355	275	313	765	251	31	352	234	76	41	76	122	19	42	29	127	91	67	154	78	537	905.667	737	547	709.333	124	1480	962	91	163	496	162
NRP2_2	uORF333	51	377	42	53	321	50	266	93	932	2144	140	292	1841.67	145	479	951.333	155	230	235	2906.33	79	42.6667	1165.67	328	61	60	92	115.667	42	48	75	116	49	58	173	122	117	239	490	403	100.333	140	614	51	143	139	32	137
PTK2	uORF366	185	133	66	160	351	102	443	133	5125	3449	948	450	799	272	2460	3281	1327	2278	1125	942	385	43	263	223	87	57	81	79	36	39	85	118	110	128	163	74	851	1361	162	424	138	131	228	154	133	84	199	91
SGK269_4	uORF506	145	118	136	94	84	100	110	66	2020	1055	1708	729	330	788	1524	964	1732	1456	763	245	216	25	44	85	76	51	59	107	41	64	69	127	149	145	93	59.3333	691	314	76	375	627	89	92	240	67	239	250	133
SGK269_4	uORF507	145	118	136	94	83	100	108	66	2020	1055	1706	729	330	788	1522	963	1729	1455	763	245	216	23.3333	44	85	76	51	59	105	41	64	69	127	149	145	93	58.3333	691	314	76	375	626.333	89	92	240	67	239	250	133
SHC_1	uORF391	66	86	63	113	57	101	112	73	982	1402	459	542	482	1301	397	481	153	396	227	240	378	14	25	169	114	71	143	104	53	74	72	74	86	126	103	100	448.333	314	211	678	160	315	188	406	297	385	135	197
ABL1_2	uORF9	26	67	90	117	72	147	84	73	4233	145	174	499	246	21	67	431	342.333	269	305	668	262	23	341	168.667	49	42	55	109	32	42	34	123	74	82	148	77	494	823	634	475	711	133	1374	959	74	128	429	126
NRC3_3	uORF312	52	116	56	207	100	105	133	104	19391	205	95	449	1438	79	3025	555	82	89	269	2212	78	52	196	167	57	57	113	181	51	70	103	207	65	356	385	105	682	2262	2340	528	382	283	1489	167	62	73	239	181
ABL1_2	uORF8	26	67	90	115.333	71.6667	144	84	72	4227	145	173.333	497	245.333	21	67	429.667	338.333	266	304.333	663.667	257.667	22.3333	341	166	48.3333	42	55	107.667	31.3333	41.6667	34	120	72.3333	82	145.333	75	491.333	820.667	628.333	473.333	705	132	1364.67	947.333	73.3333	128	423	125.667
DYRK3_2.2	uORF154	66	108	265	81	44	356	84	55	165	164	1770	476	138	2760	124	128.667	323	294	114	81	1082	26	31	110	403	439	186	95	455	323	151	77	98	215.333	170	247	1079	109	597	405	1217	823	102	243	96	802	175	360
SRC_1.2	uORF403	62	66	159	47	46	115	59	37	233	105	406	755	159	802	74	78	163	89	132	36	545	23	25	67	349	144	82	87	196	149	52	62	90	88	98	282	332	58	74	181	480	319	56	134	201	253	83	173
CHD1L_2_4	uORF95	69	76	67	458	129	175	516	312	14688	15706.3	407	138	2844.33	214	1017	3464	191	578	396	925	107	44	113	100	48	44	35	80	34	28	116	146	109	102	321	105	1429	1119	640	466	278	140	965	168	100	52	147	46
CHD1L_2_4	uORF96	69	76	67	458	127.667	175	514.667	312	14688	15706	407	138	2843.33	214	1017	3464	191	578	396	925	107	44	113	100	48	44	35	80	34	28	116	146	109	102	320.333	105	1429	1119	637	466	276.667	140	965	168	100	52	147	46
ERBB2_2_1	uORF197	135	181	45	56	79	111	90	61	303	1140	302	176	456	85	146	624	442	358	117	197	609	25	131	85	69	59	96	110	74	143	82	92	107	81	156	89	73	496	161	275	151	174	315	61	152	144	99	185
FGFR1_1	uORF224	262	118	136	80	47	60	61	152	706	493	221	872	319	417	302	267	249	281	629	108	46	19	37	92	60	82	96	111	90	96	77	81	85	87	114	206	346	276	125	312	210	246	127	297	486	158	112	289
LMTK2	uORF280	151	71	153	115	33	90	55	48	178	227.667	70	271	505	793	66	84	380	86	132	112	100	18	50	145	567	130	319.333	345	32	99	70	268	112	106	115.333	134	348	131	191	260	638	329	162	142	385	435	1041	213
GRB7_2_2	uORF264	840	1108	73	76	326	48	1295	129	1214	4790.67	597	804	9854.33	525.667	1445	829	69	344	1692.67	475	250	41	157	128	83	81	82	116	70	60	114	152	67	113	182	102	117	162	146	248	80	81	112	59	271	55	157	223
PTK2B_8	uORF376	96	185	160.667	93	112.667	126	79	65	883	738	964	879.333	422	471	540	427	299	341	456	152	212	23	44	83	74	56	60	65	35	46	64	94	93	143	138	124	1607	421	393	829	322	269	290	160	104	193	84	89
CHD1L_1_2	uORF98	54	73	38	98	33	82	70	64	1349	1106	1824	831	503	476	467	445	409	628	249	208	142	20	18	57	62	47	53	59	13	43	46	70	87	60	75	66	830	474	229	176	414	127	298	126	41	138	142	66
CSK_2.2	uORF108	143	83	30	45	41	50	57	90	1002	248	161	332	160	392	469	453	256	99	123	98	307	35	188	96	338	59	97	142	200	32	76	102	58	55	247	337	364	822.667	140	399	121	211	211	189	217	101	147	285
PDGFRA_1	uORF346	132	294	71	68	121	48	51	48	790	1604	739	394	1002	172	971	782	298	358	357	235	142	16	82	70	36	23	47	64	20	25	32	44	26	40	80	35	172	133	72	209	164	90	269	118	163	69	92	51
PDGFRA_1	uORF347	132	294	71	68	121	48	51	48	790	1602	739	394	1002	172	971	782	298	358	357	235	142	16	82	70	36	23	47	64	20	25	32	44	26	40	80	35	172	133	72	209	164	90	268	118	163	69	92	51
PTK2B_4	uORF374	35	167	37	62	47	87	152	43	1997.33	1639	1809	1174	1236	521	1033	686	402	166	211	167	177	41	96	113	61	53	68	87	28	51	66	94	40	122	108	101	493	332	840	568	432	174	603	474.333	223	140	148	102
PDGFRA_2	uORF348	129	199	69	74	174	49.6667	75	38	1738	1109	793	213	1015	58	697	326	334	439	648	304	81	19	34	62	25	23	24	49	13	16	39	54	57	26	67	37	144.667	138	54	122	133	83	348	79	104	41	111	44
PTK2B_7	uORF375	52	68	118	77	55	130	68	54	598	622	1555	1034	353	637	231	224	281	284	181	102	286.667	21	19	80	90	62	58	60	52	47	83	84	40	143	127	149	1180	188	442	748	424	241	144	265	568	154	87	99
Wolf_3	uORF477	293	260	86	97	39	63	41	30	691	765	118	259	423	403	271.667	298	176	127	554	178	198	15	55	92	198	72	132	179.333	95	158	101	81	135	197	249	131	165	91	189	232	247	164	191	549	639	220	369	368
TESK2_1	uORF438	106	66	105	59	28	153	96	48	525	361	122	1343	153	583	124	169	164	91	132	164	163	15	331	200	918	338	316	239	87	339	63	59	63	41	99	164	38	70	156	897	275	565	112	473	1562	1528	417	334
DYRK1B_2	uORF147	92	81	108	141	33	86	42	34	346	195	69	330	264	350	185	252	156	29	352	162	463	13.6667	25	143	286	74	133	68	173	140	84	98	84	74	148	190	498	133	210	321	419	296	111	274	165	291	104	138
YesAP_3	uORF482	71	61	84	56	44	45	62	47	789	749	449	538	696	380	696	194	230	68	232	127	107	19	20	33	34	27	23	24	29	19	33	52	20	41	67	72	246	188	47	139	159	75	82	73	71	68	47	53
DYRK1A	uORF122	121	162	47	73	73	78	104	56	1152	2437	1236	680	1238	126	730	1915	329	638	91	606	154	52	251	98	53	32	32	74	24	48	81	88	41	53	128	53	347	283	320	559	196	103	245	212	201	131	175	92
DYRK1A	uORF123	121	162	47	73	73	78	104	56	1152	2437	1236	680	1238	126	730	1915	329	638	91	606	154	51.6667	251	98	53	32	32	74	24	48	81	88	41	53	128	53	347	283	320	559	196	103	245	212	201	131	175	92
PLK4_1	uORF365	68	70	238	74	117	127	68	127	432	151	80	1158	102	71	79	132	42	110	127	120	613	27	39	133	83	151	124	159	146	46	339	70	228	53	268	186	314	146	652	380	2311	138	383	220	529	28	123	65
CLK3	uORF102	117	94	71	42	44	64	47	75	436	542	372	361	459	340.333	358	470	280	143	371.667	109	182	12	34	47	95	64	66	110	43	49	51	49	64	54	88	55	274	191	188	296	331	142	180	357	243	110	164	213
EPHB6_5	uORF177	77	101	47	41	82	96	77	26	2042	2302	220	516	527	149	943	274	386.667	370	668	324	182	17	82	95	56	51	44	86	38	42	49	93	43	60	120	55	243	315	185	261	182	112	225	100	72	153	104	122
PLK4_1	uORF364	68	82	259	66	130	125	86	147	466	121	82	1222	98	64	66	104	25	119	120	95	774	19	41	183	81	171	135	167	165	58	345	67	278	53	304	148	331	178	740	393	2573	137	438	226	551	27	122	71
CAMKK2_4	uORF84	114	97	42	58	60	19	83	177	3697	1185	16	170	682	71	689	346	298	190	452	186	120	36	116	37	47	13	30	61	23	29	43	94	43	50	101	97	147	714	129	264	86	74	106	90	115	46	55	90
TYK2_1	uORF454	38	51	158	33	35	121	50	29	131	218	596	684	157	684	108	106	229	54	104	35	254	17	12	71	142	88	86	47	106	141	81	41	86	81	59	143	491	130.667	161	335	437	706	84	156	224	241	106	163
TXK	uORF453	57	82	76	31	50	67	77	107	337	368	171	274	552	106	208	772	458	164	309	267	150	62	426	101	47	40	54	119	20	41	121	93	66	80	138.667	59	906	825	242	233	164	124	374	286	119	122	162	117
SYK_3	uORF425	64	78	190	173	69	142	53	56	36	127	34	114	389	40	115	976	163	37	69	81	147	22	37	59	80	27	54.6667	206	37	66	75	180	40	104	86	49	506	295	268	237	259	81	309	29	441	570	964	779
EPHA3_1	uORF159	789	435.333	69	71	236	54	153	189	384	1200	60	694	1098	167	663	733	263	172	4150	58	487	91	377	127	123	61	49	222	66	40	55	74	47	70	247.333	145	189	671	83	244	115	113	271	100	84	129	144	471
TRIM27	uORF449	123	98	200	38	35	206	56	78	66	106	72	557	78	40	51	88	87	51	183	56	394	16	23	103	389	155	179	177	188	347	90	84	177	173	137	163	783	142	39	475.667	346	152	175	331	575	752	239	529
cdk4_3	uORF88	22.6667	42	129.333	41.3333	36	110	54.3333	25.3333	73	121.333	357.333	769	109	1447.67	53.6667	76.3333	115.667	54.3333	88	44.6667	363.333	13	13.3333	57	197.667	171	31	65	210.333	67.3333	67.6667	57	30	100	65.6667	104.333	406.667	71.6667	355	296.667	442.667	573.333	59	172.333	165.333	315.667	98	119
COPS3_2	uORF105	231	195	33	41	62	67	104	73	1036	1340	582	357	1377	272	470	623.667	388	339	821	221	289	24	79	111	84	72	107	80	41	64	74	33	55	68	98	84	268	193	34	232	72	84	124	103	143	111	108	98
CLK1	uORF99	21	63	241	53	26	209	67	23	85	101	483	1179	77	866	64	56	197	61	54	31	86	12	13	59	256	258	65	82	164	130	58	51	37	120	64	196	257	82	765	211	722	436	52	447	307	775	122	197
CHD1L_1_1	uORF97	61	116	23	112	206	55	341	152	7027	5738	1772	323	1145	53	3593.67	3961	347	608	314	617	45	24	110	79	23	25	24	48	22	24	62	111	60	54	100	36	377	563	144	433	102	62	524	90	48	31	66	59
Wolf_4	uORF478	12	80	38	60	48	45	132	128	6860	8578	3138	1126	2549	267	1310	1226	234	518	200	107	27	21	73	57	30	33	32	47	22	18	65	81	62	69	118	35	534	262	332	418	163	176	177	149	193	93	65	73
LCK_2	uORF278	328	247	78	74	45	82	108	114	313	1855	217	278	565	428	582	449	293	824	872	286	303	12	59	141	111	69	48	125	36	50	55	88	40	71	67	58	271	134	230	306	104	115	148	154	11	159	144	117
LCK_2	uORF279	328	247	78	74	45	82	108	114	313	1855	217	277.667	565	428	582	449	293	824	872	286	303	12	59	141	111	69	48	125	36	50	55	88	40	71	67	58	271	134	230	306	104	115	148	154	11	159	144	117
FGFR2_10	uORF242	118.333	148	47	127.667	39	24	88	42	984.333	839.667	299.333	636.667	1337.33	361.667	754.667	1657.67	337.333	323	152	358.333	24	12	314	45	27	20	20	41	12	26	59	56	24	33	99	37	270.333	425	147	418	99	128	206.333	427.333	278.667	78	114	93
SPKAP_5	uORF399	33	42	165	55	20	146	28	31	426	333	1748	899	231	1609	90	89	84	102	56	46	174	16	14	71	119	115	80	42	62	80	79	41	80	180	76	109	625	122	1395	682	361	463	83	141	423	448	73	90
PTK2B_9	uORF367	229	252	63	46	72	45	56	31	382	940	208	299	896	335	563	463	230	202	483	199	267	28	137	93	119	50	68	76	42	58	40	36	37	106	103	71	258	262	234	400	199	181	144	214	254	172	98	158
EFEMP1_1_1	uORF155	143	222	44	30	66	23	53	16	518	382	196	129	1012	52	242	135	175	637	629	321	101	14	93	121	35	32	60	78	26	31	54	56	44	48	67	39	122	212	202	91	156	38	435	122	70	31	282	43
TYK2_5.2	uORF459	118	592	97	141	414	42	77	66	1327	2514.33	3607	275	8829.33	82	1992	3242	1036	601	772	484	139	48	40	70	57	73	63	82	38	45	76	90	88	92	168	96	98	253	80	128	53	57	99	37	46	45	64	74
SPKAP_6	uORF400	70	93	39	45	106	44	115	54	2252	1937	988	449	1787	173	895	584	74	113	447	245	94	7	37	63	28	29	24	36	15	18	34	28	35	47	92	46	158	215	142	250	104	86	184	138	57	65	59	66
SPKAP_6	uORF401	70	93	39	45	106	44	115	54	2251.67	1935	988	449	1787	173	895	584	74	113	447	245	94	6	37	63	28	29	24	36	15	18	34	28	35	47	92	46	158	215	142	250	104	86	184	138	57	65	59	66
TYK2_5.2	uORF458	118	588	97	141	414	42	77	66	1324	2514	3602	275	8822.67	82	1990	3241	1036	601	772	484	139	44	40	70	57	73	63	82	38	45	76	90	88	92	166	94	96	253	80	128	53	57	99	37	46	45	64	74
YesAP_2	uORF481	67	57	46	51	39	22	57	37	712	742	275	407	651.667	157	674	182	211	59	228	116	71	14	11	29	18	18	19	18	21	10	27	47	18	35	56	45	149	166	42	106	94	36	74	64	50	57	43	36
NRC3_1	uORF310	100	81	16	22	33	102	26	19	272	209	65	281	266	196	118	697	37	81	301	47	17	13	240	74	225	35	46	235	62	68	66	67	46	31	60	93	56	237	247	413	274	200	218	302	178	50	468	703
v-myc_neur	uORF309	44	45	60	32	16	99	37	26	175	59	377	742	113	1075	67	92	214	123	94	39	1012	15	9	177	363	246	310	77	338	191	47	60	40	179	76	284	458	78	318	319	445	777	49	219	398	306	195	490
TNK2_2.2	uORF447	15	114	48	14	59	35	33	19	450	116	26	82	558	96	35	200	32	66	157	173	183	11	100	107	104	11	52	52	65	22	42	82	18	40	71	119	71	202	14	83	53	77	63	35	90	111	73	222
TNK2_2.2	uORF448	15	114	48	14	59	35	33	19	449	116	26	82	558	96	35	200	32	66	157	173	183	11	100	107	104	11	52	52	65	22	42	82	18	40	71	119	71	202	14	83	53	77	63	35	90	111	73	222
CAMKK2_1	uORF81	171	364	21	38	60	17	102	78	1557	1688	90	256	887.667	244	701	1081	240	318	522.333	611	245	37.6667	399	104	86	18	77	108	27	36	14	19	18	47	52	37	95	481	11	154	50	73	103	82	70	67	60	110
EFEMP1_1_2.2	uORF156	53	69	63	46	28	40	29	34	232	129	49	327	161	36	58	166	85	74	29	60	119	10	24	53	26	114	85	67	118	96	41	54	43	26	69	54	379	199	15	322	349	278	115	8	14	230	196	282
ETSV_12	uORF213	476	317	33	33	45	18	84	27	1740	457	661	240	592	82	978	143.333	221	623	434	172	67	13.6667	80	84	37	26	32	65	22	25	34	74	52	26	57	44	89	50	102	109	106	26	309	145	47	66	67	46
DDR1_4	uORF113	41	48	124	38	24	63	42	26	24	161	208	552	174	404	74	58	161	104	76	41	32	14	21	42	59	48	37	38	46	38	34	42	37	58	65	110	431	102	199	237	267	252	58	61	161	81	40	75
Wee2_3	uORF471	106	48	24	20	51	25	51	42	1702	1732	74	173	1578.67	8	790	244	269	302	757	297.667	32	57	73	38	18	8	15	45	12	10	26	44	32	27	112	29	148	353	66	86	104	22	301	51	24	18	75	34
ETSV_6	uORF207	40	131	77	40	95	39	46	45	335	1187	241	197.667	381	22	593	471	236	347	27	178	124	31	160	71	42	37	39	116	20	51	34	35	49	43	136	38	191	38.3333	128	114	112.667	98	173	134	49	126	70	83
STAT5A_1.2	uORF408	107	45	44	76	38	57	58	40	1083	1014	221	398	1558	329	1087	917	251	170	236	231	47	6	24	40	21	10	31	28	9	14	42	40	30	24	79	45	269	251	17	217	60	58	85	79	148	58	60	51
CAMKK2_1	uORF82	119	250	28	44	46	19	88	74	1479.67	1476	80	256	763	226	634.333	837.333	188	264	405	458	160	26	314	70	78	23	82	98	30	35	23	36	34	50	65	54	95	360	16	128	42	66	78	64	54	48	52	96
v-akt_3	uORF17	30	39	74	42	33	231	29	26	158	116	34	406	99	2706	60	57	182	159	55	37	374	12	13	88	186	191	100	43	138	136	61	36	67	153	76	112	790	71	1613	222	756	1391	69	174	169	473	68	124
v-akt_3	uORF18	30	39	74	42	33	231	29	26	158	116	34	406	99	2706	60	57	182	159	55	37	374	12	13	88	186	191	100	43	138	136	61	36	67	153	76	112	790	71	1613	222	756	1391	69	174	169	473	68	124
gly5	uORF260	68	40	25	55	38	28	44	25	886	700	532	252	108	445	191	412	175	60	80	92	281	7	15	70	37	62	36	30	26	17	40	46	55	54	89	72	104	174	29	89	123	156	68	22	269	117	22	118
PTK2B_3	uORF373	20	42	28	34	29	47	38	25	716	388	2828	1097	305	753	141	122	38	156	48	27	44	15	17	66	59	62	47	41	28	46	33	57	32	62	69	47	170	56	410	234	201	187	147	134	98	138	71	57
HCK_2	uORF266	85	25	10	47	27	42	24	15	250	124	121	32	274	46	43	16	91	253	169	263	499.333	42	19	73	31	17	35	39	16	39	47	41	45	49	78	49	341	91	284	265	104	15	96	222	254	134	128	103
NEK10_2	uORF320	29	55	23	118	84	23	139	50	6174	10775	573	456	1062	266	10343	2115	193	353	83	316	45	21	21	42	21	14	17	32	16	19	20	51	43	68	60	36	359	637	130	139	101	74	187	86	44	33	49	28
NEK10_2	uORF321	29	55	23	118	84	23	139	50	6173	10772	573	456	1062	266	10340.7	2115	193	353	83	316	45	20	21	42	21	14	17	32	16	19	20	51	43	66.6667	60	36	359	637	130	139	101	74	187	86	44	33	49	28
TEK_1.2	uORF426	26	109	54.6667	233	123	30.6667	72	119	546	482	4366	191	192	153.667	50	280	80	404	85	69	46	26	19.6667	111.667	74	35.3333	44.6667	51	33.6667	60.6667	102	66	38	45.6667	89	155	186.667	105.667	774	1621	112	335.667	107	247	56	84.6667	76.3333	35
Wee2_3	uORF474	95	49	27	33	48	26	49	31	1490	1332	58	174	1178.33	23	666	196	273	263	679	247	35	17	61	40	19	12	19	51	6	18	35	55	49	28	102	30	139	265.667	54.3333	73	121	28	214	66	18	20	94	25
NTRK2_1	uORF336	20	63	18	38	18	27	27	19	349	389	568	139	174	70	39	266	62	28	33	27	37	4	18	26	54	29	90	22	18	24	17	13	17	43	52	71	37	152	71	257	75	15	65	28	42	124	57	110
PDGFRL_3	uORF352	85	72	86	145	35	90	41	21	27	34	14	96	544	20	36	613	58	31	348	30	81	22	39	59	81	24	44	54	23	22	30	54	36	27	41	56	198	106	57	185	70	88	170	54	195	175	49	160
MAP2K6_2	uORF289	12	33	23	20	10	57	25	28	1997	4442	20	217	103	7	90	57	95	12	29	471	74	13	232	79	21	19	45	22	10	17	19	21	13	16	77	28	388	85	341	247	56	83	154	520	161	105	120	55
TYK2_3	uORF456	81	162	25	36	47	43	139	82	2098	1058	110	133	711	56	464	330	91	95	261	114	56	12	84	40	33	17	21	24	6	15	38	116	57	39	68	37	182	89	185	401	172	38	164	159	54	26	84	55
TYK2_3	uORF457	81	162	25	36	47	43	139	82	2097	1058	110	133	711	56	464	328.667	91	95	261	114	56	11.3333	84	40	33	17	20	24	6	15	38	115.333	57	39	68	37	182	89	185	401	172	38	164	159	54	26	84	54
WEE1_3.3	uORF465	100	54	39	15	14	19	22	89	84	493	21	62	224	43	323	262	206	49	200	97	43	9	58	36	25	12	27	33	16	17	40	44	35	58	128	35	113	302	102	97	39	58	183	75	84	63	60	122
WEE1_3.3	uORF466	100	54	39	15	14	19	22	89	84	493	21	62	224	43	323	262	204.667	49	200	97	42	7	58	36	25	12	27	33	16	17	40	42	35	58	128	35	113	302	102	97	39	58	183	75	84	63	60	122
SGK269_0.2	uORF501	34	72	27	46	143	41	172	86	7562	4482.67	1568	468	1747	173	3367	1594	363	282	77	133	21	8	25	46	18	22	14	31	18	19	44	84	77	53	72	41	364	500	225	134	94	35	212	63	30	34	70	30
RPS6K	uORF389	24	42	82	36	18	74	27	9	91	84	940	28	83	1057	57	47	117	77	72	30	17	7	11	56	121	120	57	47	79	73	40	27	24	78	42	41	266	15	312	165	244	276	34	124	107	260	62	46
STAT6_4	uORF415	13.6667	33	103	30.6667	20	50.6667	35.6667	23	173	170	127.667	324.333	227	587.667	61	99.6667	78	32	65	69	195.667	14	16	32	63	54.3333	37	28	47	53	32	16	42	46	50	52.6667	353.667	78	530.667	341	224.333	96.6667	49.6667	175.667	168	206	48	60
ABL1_5	uORF11	21	15	52	56	28	11	64	47	838	156	113	199	315	82	292	110	90	26	40	64	47	30	115	56	19	14	24	41	11	21	20	41	21	17	60	27	310	145	80	120	58	61	199	198	39	29	84	42
PAX9_1	uORF343	65	39	48	45	24	53	51	39	152	230	72	151	239	155	106	126	74	86	84	14	207	6.33333	36	32	59	39	50	63	40	25	33	22	34	33	61	41	130	62	77	231	148	56	57	100	116	111	59	88
GRB7_2_1	uORF263	58	226	23	19	51	33	62	36	426	1560	172	236	466	128	634	1615	33	21	417	339	56	8	326	57	52	21	36	64	37	33	53	64	18	26	95	48	22	121	70	158	77	108	243	172	99	32	146	309
ZFP217_2	uORF493	28	77	14	38	53	16	45	29	1949	1371	408	233	718	42	1025	928	103	427	209	111	23	8	68	38	17	11	34	37	4	17	24	67	35	26	61	25	110	185	19	66	32	23	207	144	39	19	65	25
ABL1_5	uORF12	19	15	45	48	25	11	60	45	805	152	113	184	305	80	286	101	87	24	38	64	45	16	115	46	17	14	20	35	11	15	19	31	20	15	54	25	276	139	78	114	52	57	187	174	39	24	78	36
AR_2	uORF24	57	31	23	32	29	24	69	30	272	832	214	217	512	57	228	253	133	151	323	88	42	13	61	42	19	17	22	38	12	17	17	19	11	21	60	25	83	111	95	109	36	38	151	89	60	33	54	45
AR_2	uORF25	57	31	23	32	29	24	69	30	272	832	214	217	512	57	228	253	133	151	323	88	42	13	60.6667	42	19	17	22	38	12	17	17	19	11	21	60	25	83	111	95	109	36	38	151	89	60	33	54	45
cdk4_2	uORF87	62	42	28	22	22	11	20	21	138	181	114	170	127	161	76	66	126	88	130	37	187	11	18	40	75	55	28	21	46	31	9	16	27	49	29	40	107	43	71	109	55	78	34	37	46	90	42	48
ERBB3.2	uORF199	83	47	72	25	18	122	47	60	367	268	5	435	328	115	74	112	29	180	212	172	103	2.66667	14	59	74	26	31	60	38	30	52	17	28	35	33	94	60	63	68	143	99	54	40	120	121	16	67	56
FGR_1_3	uORF248	68	52	37	30	15	38	39	39	79	456	266	238	605	209	189	227	117	128	219	73	138	9	21	65	64	40	29	46	52	46	37	48	45	28	70	37	140	23	77	144	203	141	103	160	96	105	88	142
BTK_2	uORF74	6	16	81	25	12	72	19	27	11	57	193	72	105	355	50	100	140	9	38	16	103	5	10	51	103	65	51	42	37	100	30	34	44	68	48	84	227	63	62	368	16	417	130	238	654	165	128	107
cdk4_1	uORF85	26	31	66	21	20	82	28	14	36	65	160	54	49	272	32	40	46	60	37	25	216	11	16	45	62	57	29	44.3333	66	53	28	29	32	34	46	49	126	40	165	87	139	179	28	47	55	100	39	49
cdk4_1	uORF86	11	31	92	22	13	86	24	10	52	43	176	48	41	311	33	23	64	48	37	11	242	5	11	43	68	88	21	35	78	67	18	16	33	31	48	60	145	25	174	97	135	215	31	43	59	123	26	69
FGFR2_6	uORF237	249	59	25	40	48	25	96	56	3800	1264	116.667	143	621	135	227	908	169	223	329	40	100	21	49	29	27	34	23	28	12	18	26	39	31	38	60	44	58	115	38	59	22	39	34	28	36	20	25	40
CSK_3	uORF109	87	29	54	33	17	57	35	18	308	600	160	425	671	147	154	187	122	49	319	80	96	9	14	32	30	15	13	19	19	18	23	43	16	17	52	36	150	49	115	139	142	97	75	155	137	56	34	82
MDM2_2	uORF298	16	34	55	24	10	93	15	14	54	68	548	380	69	228	33	47	115	46	52	12	243	4.66667	8	49	82	129	59	37	82	59	36	24	18	54	33.6667	46	425	34	246	310	315	266	39	96	190	237	68	114.333
PDGFRB	uORF349	17	34	78	34	17	136	37	18	40	60	195	1468	49	2221	44	53	205	65	35	27	647	8	7	121	128	282	125	51	130	126	42	32	37	83	63	79	505	55	226	282	214	526	43	63	236	120	85	160
DDR2_5	uORF121	20	38	91	14	22	37	26	26	24	77	121	767	101	373	40	61	43	33	32	26	68	10	11	30	46	30	51	35	34	29	32	36	42	52	49	65	46	77	365	181	325	190	58	87	198	61	48	39
STYK1_1	uORF419	21	19	93	25	17	43	17	15	200	201	116.667	593.667	247	257	51	45	61	55	59	27	82.3333	8	10	45	48	28	28	21	12	19	30	21	7	26	22	19	344	30	80	125	111	146	39	157	111	99	171	44
ABL1_4	uORF10	16	12	19	43	18	4	56	47	746	57	44	116	228	13	233	79	39	11	12	56	24	13	120	52	11	12	18	31	11	18	14	37	13	8	48	17.6667	226	129	50	98	45	40	182.667	180	20	20	74	32
CHD1L_2_1.2	uORF91	15	35	21	19	12	55	25	24	136	242	17	138	98	52	33	35	55	78	28	36	100	9	13	100	41	73	97	52	107	84	22	34	23	46	45	72	15	28	521	281	194	357	49	83	146	233	70	55
STAT6_3	uORF414	10	23	92	23	15	43	33	20	97	151	117	210.667	193	565	59	87	78	23	61	62	98	9	14	18	40	44	17	21	34	41	24	11	14	33	34	36	151	51	298	143	136	70	44	91	102	180	37	50
RAB23_2	uORF378	14	17	43	20	16	50	22	18	20	30	1240	463	47	35	23	34	90	35	37	21	156	9	12	35	40	48	37	32	32	81	30	16	15	24	28	22	277	39	281	106	180	151	28	76	193	256	53	22
RAB23_2	uORF379	14	17	43	20	16	50	22	18	20	30	1240	463	47	35	23	34	90	35	37	21	156	9	12	35	40	48	37	32	32	81	30	16	15	24	28	22	277	39	281	106	180	151	28	76	193	256	53	22
FGFR2_7	uORF238	100	75.3333	23	35	26	12	64	61	1157.33	784.667	72.3333	139.333	432	84.6667	240.333	331.667	103.333	20.3333	338	157	56	4	186	20.3333	12	9.33333	12	28	5	5	14	32.3333	14.3333	22.3333	26	30	86.3333	141.333	29	166.333	51	43	50	90	117	21	39	64
JAK2_3	uORF274	7	23	39	40	34	13	32	25	1141	1028	1011	119	339	127	35	152	63	103	46	41	81	6	7	19	16	12	15	22	12	10	25	29	31	24	35	24	400	210	162	135	72	23	88	47	96	60	25	25
NK2h1_1	uORF325	36	46	4	17	25	10	30	19	760	362	98	48	272	53	138	88	107	97	69	41	112	4	7	21	11	17	11	25	10	5	10	22	9	28	22	24	28	134	88	32	12	24	42	2	18	16	14	20
NK2h1_1	uORF326	36	46	4	17	25	10	30	19	760	362	98	48	272	53	138	88	107	97	69	41	112	4	7	21	11	17	11	25	10	5	10	22	9	28	22	24	28	134	88	32	12	24	42	2	18	16	14	20
EPHB6_6.2	uORF178	9	74	7	16	37	19	25	5	1015	1028.67	143	271	375	66	646	22	191	191	162	176	36	8	40	48	28	24	24	39	12	22	25	50	18	23	59	12	87	141	85	82	63	40	118	36	24	91	57	67
FYN_3	uORF257	71	30	20	29	36	11	38	14	92	769	740	122	437	82	228	302	69	328	1123	500	72	21	17	41	14	7	11	19	4	7	7	29	15	15	29	19	80	117	81	49	20	22	69	8	22	13	21	24
LTK	uORF283	61	24	9	23	12	37	17	16	128	76	28	129	125	127	48	87	52	54	81	26	133	6	20	18	75	17	32	29	36	14	18	14	22	21	34	58	84	58	9	87	165	46	39	38	78	68	54	115
COPS3_1	uORF104	3	132	8	18	24	25	19	2	277	1024	66	173	396	4	245	365	61	95	282	139	61	3	52	74	86	27	32	105	50	54	24	20	22	32	57	9	41	141	53	45	46	69	129	95	24	46	63	144
WEE1_6	uORF468	24	24	22	37	52	11	23	15	775	2671	112	21	1944.33	173	194	633	120	214	257	32	41	6	60	23	14	6	10	27	10	6	19	26	10	16	49	25	120	227	15	63	65	5	91	142	70	22	59	49
MATK_2_3	uORF295	35	27	37	39	14	12	21	26	64	381	46	122	265	33	288	78	70	52	334	70	17	2	29	8	17	10	5	12	3	6	10	30	13	9	38	17	89	109	57	75	78	49	76	72	43	30	15	63
MET_3	uORF301	13	31	19	17	16	27	17	25	46	32	15	39	58	16	40	41	12	34	27	29	86	15	14	21	17	27	25	42	40	11	37	27	14	30	66	44	59	589	42	17	28	67	38	9	11	79	34	173
MET_3	uORF302	13	29	19	17	16	27	17	25	46	30.3333	15	39	58	16	40	41	12	34	27	29	86	14	14	21	17	27	25	42	40	11	37	27	14	30	66	44	59	589	42	17	28	67	38	9	11	79	34	173
YesAP_6	uORF486	141	114	10	24	44	7	51	42	625.333	512	64	56	469	42	198	294	90	206	222	247	46	6	191	9	15	10	14	25	7	9	16	25	10	17	31	24	29	50	37	42	25	25	20	35	20	8	26	56
YesAP_6	uORF487	141	114	10	24	44	7	51	42	626	512	64	56	469	42	198	294	90	206	222	247	46	6	191	9	15	10	14	25	7	9	16	25	10	17	31	24	29	50	37	42	25	25	20	35	20	8	26	56
TEK_7	uORF434	28	90	22	23	63	11	81	27	1230	825	297	161	450	37	175	255	108	161	112.333	111	18	5	74	28	12	11	12	30	6	5	23	29	16	11	47	20	92	137.333	17	274	62	6	151	66	89	18	39	33
YesAP_6	uORF485	105	103	7	17	39	9	32	31	551	440	58	45	404	38	175	253	73	191	195	217	50	9	178	17	18	15	7	22	5	16	12	35	6	14	37	23	31	44	38	40	25	14	33	29	23	15	33	41
STAT6_4	uORF416	6	23	21	19	9	17	23	12	142	145.667	26	169.667	197.333	43	38	72	38	19	54	59.6667	142	10	15	17	25	13	23	13	16	15	11	9	35	19	28	24.3333	259	62	290	234.667	114	43	30	124.333	108	42	17	31
BCL2L2	uORF33	95	152	13	26	9	14	29	16	888	645	272	88	479	62	307	266	62	190	393	249	58	18	144	45	21	16	16	33	12	14	15	12	9	14	40	26	24	53	32	59	35	22	25	38	21	21	43	64
TIE_2.2	uORF441	16	16	25	9	11	26	15	112	19	31	16	23	29	66	19	81	33	16	26	25	113	7	167	55	57	18	59	72	24	18	37	29	32	40	58	49	228	322	126	325	77	62	69	172	131	37	37	111
SGK269_1.2	uORF502	14	22	7	48	10	31	45	30	2853	2399	342	365	475	71	1059	800	151	137	99	137	11	7	14	20	28	7	17	18	7	13	34	49	42	11	47	17	206	198	93	77	51	26	89.6667	56	13	21	30	17
MDM4_1	uORF299	22	119	34	11	15	45	17	5	43	199.333	22	19	145	25	31	47	43	29	29	122	43	7	92	45	35	14	7	68	24	18	17	18	14	18	40	45	124	158	123	32	81	114	84	98	27	157	106	76
BLK_7	uORF66	2	14	19	10	10	32	13.3333	4	43	31	378	20	50	496	34	24	46	6	12	6	30	6	5	24	47	60	35	14	41	47	23	17	13	51	26	23	247	26	285	88	179	232	30	77	38	195	24	31
ETSV_2	uORF203	9	57	19	37	35	17	52	54	598	1701	55	52	625	288	289	304	79	11	142	159	29	5	93	27	18	14	13	29	5	10	18	23	8	13	75	23	181	333	177	217	82	58	119	112	60	62	50	18
HCK	uORF265	5	13	52	12	2	59	8	20	9	19	63	192	10	157	24	22	18	24	34	14	61	1	3	19	61	44	22	14	33	29	19	6	23	37	22	41	166	21	146	115	214	219	28	62	39	157	115	57
ETSV_2	uORF204	7	37	15	34	26	16	49	49	545	1603	34	46	566	250	305	241	72	6	126	145	29	9	88	22	18	11	11	23	4	8	21	30	12	23	54	24	121	242	106	170	52	37	108	81	38	41	38	22
TTN	uORF450	7	13	4	13	10	8	17	9	94	51	4	32	20	26	17	16	4	11	39	24	25	8	80	42	9	9	8	27	4	3	12	19	8	17	10	21	30	123	123	88	31	12	119	41	19	23	19	15
TTN	uORF451	7	13	4	13	10	8	17	9	94	51	4	32	20	26	17	16	4	11	39	24	25	8	80	42	9	9	8	27	4	3	12	19	8	17	10	21	30	123	123	88	31	12	119	41	19	23	19	15
yesAP_4	uORF483	7	23	9	22	14	9	29	23	1042	1351	151	87	311	22	254	516	48	255	84	135	20	11	24	12	7	3	8	11	6	7	7	18	6	17	15	13	77	156	46	69	22	17	69	55	15	4	26	19
FGR_1_2	uORF247	47	21	35	5	6	14	16	14	84	89	475	197	190	185	38	37	94	108	66	14	96	2	1	7	12	20	9	10	12	26	7	12	8	18	8	8	33	16	61	58	33	61	16	16	22	30	6	17
SPKAP_7	uORF402	12	21	18	17	31	25	36	18	1100	1379	119	205	1664	87	223	731	4	95	116	203	21	7	22	26	6	7	16	14	10	7	40	69	15	8	44	20	62	77	72	69	67	40	80	84	75	14	33	32
MDM2_1	uORF297	41	45	8	5	4	33	17	11	3	538	13	23	368	85	78	115	25	12	168	48	47	4	9	26	33	7	14	26	10	17	11	8	4	13	20	15	53	43	80	43	59	32	23	32	8	24	26	67
ROS1_1	uORF385	2	4	49	13	5	13	20	6	42	25	5	277	48	10	17	34	26	5	137	21	35	3	60	57	7	6	7	9	2	4	13	9	6	15	14	6	65	47	185	20	30	9	28	79	49	4	80	7
DDR1_5	uORF114	30	26	4	13	6	11	32	41	693	57	23	69	148	62	74	43	29	49	40	65	76	3	10	10	7	2	5	9	3	5	5	16	6	5	19	24	32	52	18	14	14	17	13	8	14	6	3	18
DDR1_5	uORF115	30	26	4	13	6	11	32	41	693	57	23	69	148	62	74	43	29	49	40	65	76	3	10	10	7	2	5	9	3	5	5	16	6	5	19	24	32	52	18	14	14	17	13	8	14	6	3	18
EP300	uORF158	11	17	20	10	2	5	12	36	306	89	64	121	47	148	27	33	33	28	24	18	74	5	3	7	19	10	12	11	5	4	7	8	5	6	13	38	23	91	17	30	17	20	13	14	14	27	13	19
NTRK3_1	uORF341	4	13	12	11	13	4	10	7	39	14	205	72	20	983	17	15	28	13	11	8	62	11	2	27	40	24	9	14	11	11	36	6	9	56	22	22	32	15	41	46	89	74	15	3	68.6667	132	10	19
DYRK3_1	uORF153	7	18	15	8	5	52	11	1	35	49	43	68	44	93	17	8	25	23	30	12	34	2	3	26	49	15	22	16	37	26	13	16	3	24	20	18	63	14	84	36	122	56	20	50	19	42	36	45
FGR_2_1	uORF249	28	21	16	11	12	28	14	11	53	157	62	96	325	44	64	70	41	66	50	44	39	5	4	1	7	3	8	7	1	4	8	4	3	9	19	11	41	35	44	48	12	22	22	24	15	20	16	21
FGR_2_1	uORF250	28	21	16	11	12	28	14	11	53	157	62	96	325	44	64	70	41	66	50	44	39	5	4	1	7	3	8	7	1	4	8	4	3	9	19	11	41	35	44	48	12	22	22	24	15	20	16	21
SHH	uORF394	9	17	10	11	5	11	18	13	6	22	13	137	31	15	11	60	7	4	15	15	11	2	63	54	69	8	5	86	26	22	23	8	6	8	48	33	14	243	7	81	39	51	80	48	23	11	100	216
cdk6_1	uORF89	3	13	30	10	6	37	5	8	42	28	63	248	34	207	12	14	26	6	16	8	31	3	2	8	29	16	8	11	13	3	21	9	2	12	10	30	69	18	6	67	137	177	16	40	36	39	19	21
FGR_2_2	uORF251	13	14	5	6	8	17	14	9	125	170	41	2	190	42	12	120	26	52	64	23	43	1	13	3	15	4	11	2	2	9	5	17	8	5	18	11	31	20	22	29	27	57	37	23	4	24	11.6667	24
FRK_1	uORF253	5	21	10	15	22	7	18	7	125.333	832	128	45	693	43	173	228	5	113	70	198	14	6	10	8	9	5	7	7	1	6	7	14	10	12	32	11	27	84	31	41	13	20	34	11	4	5	8	9
TIE_2.2	uORF442	9	8	9	3	3	29	12	112	4	8	4	13	15	65	4	51	34	5	9	16	31	5	186	63	82	18	76	102	13	14	29	20	56	20	63	25	56	433.333	50	140	30	13	32	154	115	28	34	31
Wolf_1	uORF475	5	10	22	4	3	12	3	3	7	47	22	131	15	271	15	32	9	8	57	2	18	0	3	17	70	5	13	21	60	21	23	7	1	5	21	46	19	31	24	38	143	43	15	79	41	48	35	90
FGFR1_3.2	uORF227	5	10	39	5	6	24	7	8	22	17	283	173	15	453	8	7	18	19	14	6	38	96	1	7	18	16	10	7	13	16	11	6	9	27	6	24	122	14	153.333	36	67	62.6667	12	16	28	32	10	12
MATK_2_2	uORF294	5	16	10	10	2	8	3	2	37	89	8	3	64	80	26	79	13	18	9	36	31	2	5	34	35	3	13	44	27	32	9	12	9	10	22	12	14	10	45	25	45	26	18	25	22	34	23	84
BCL2_AA_1	uORF30	18	24	14	22	43	11	57	14	95	1767	54	105	218	111	555	187	132	148	87	133	17	6	15	16	4	7	7	4	3	3	10	16	8	18	27	7	95	68	91	84	24	27	36	13	19	11	6	12
GRB7_1_1	uORF261	2	14	9	23	5	4	17	3	77	170	13	113	114	17	112	100	21	14	45	66	21	2	1	3	3	0	4	6	5	6	7	7	1	3	12	7	20	6	20	20	12	14	16	32	21	14	15	12
ALK_1	uORF20	6	10	8	11	10	18	3	4	15	16	42	9	20	244	17	20	61	16	9	6	321	4	6	12	17	63	50	6	49	17	10	8	9	37	19	21	72	15	387.333	44	225	233	14	12	82	71	20	59
NRC3_2	uORF311	1	5	5	21	7	4	27	3	89	27	49	31	212	4	12	72	10	18	19	128	5	3	17	14	2	5	5	13	2	1	7	14	5	6	23	8	46	166	98	51	12	8	66	11	18	2	16	7
SGK269_3	uORF504	4	10	1	17	30	14	10	6	134	34	8	109	47	10	61	16	37	13	146	18	5	9	7	13	12	4	4	15	7	7	12	28	23	16	19	10	185	172	31	31	35	5	33	27	14	12	23	7
SGK269_3	uORF505	4	10	1	16.3333	30	14	10	6	134	34	8	109	47	10	61	16	37	13	146	18	5	9	7	13	12	4	4	15	7	7	12	28	23	16	19	10	185	172	31	31	35	5	33	27	14	12	23	7
SYK	uORF423	5	8	16	8	2	15	1	2	7	17	35	36	15	270	11	7	20	24	12	8	198	3	2	6	30	18	5	8	29	18	11	5	14	9	8	11	43	11	31	32	31	30	8	51	58	71	30	61
CLK1_3	uORF101	2	6	18	6	6	15	6	1	10	7	24	40	8	111	3	10	13	11	5	6	39	3	3	11	45	23	28	6	54	48	13	7	16	27	2	10	104	4	112	43	101	101	9	49	2	119	22	17
ITK	uORF272	4	8	6.66667	10	6	11	11	6	34	18	144	78	11	224	10	16	22	14	11	14	23	6	4	5	6	6	5	9	6	5	13	7	6	20	13	15	86	15.6667	250	44	45	100	10	13	42	23	4	8
NRP1_2	uORF330	4	4	21	15	4	12	11	6	31	17	313	121	8	620	15	7	28	14	7	4	19	3	1	9	8	11	4	6	7	5	11	4	12	11	16	12	58	9	32	22	41	57	11	11	14	24	5	8
NRP1_2	uORF331	4	4	21	15	4	12	11	6	31	17	313	120	8	620	15	7	28	14	7	4	19	2	1	9	8	11	4	6	7	5	11	4	12	11	16	12	58	9	32	22	41	57	11	11	14	24	5	8
v-akt_2	uORF16	30	14	10	11	5	16	9	4	81	49	34	137	58	93	24	28	60	38	68	6	112	6	1	11	10	13	7	6	13	13	6	8	9	17	9	9	98	16	46	24	42	37	9	21	58	25	9	10
FGFR1_3.2	uORF226	3	10	20	5	6	13	7	6	21	13	244	159	15	375	8	6	14	19	14	6	25	1	1	7	10	7	8	6	11	5	9	4	5	20	6	17	104	12	122	30	51	52	10	14	20	27	6	11
NRP2_1	uORF332	6	17	7	7	6	47	13	4	8	12	48	93	10	229	11	12	4	9	12	8	12	3	7	7	27	12	8	11	29	14	6	11	4	7	16.6667	21	13	9	7	8	121	81	10	5	7	42	8	19
RAB25_1	uORF380	8	17	9	2	3	6	15	7	87	250	9	80	90	21	69	71	10	2	45	67	8	1	6	10	4	1	1	5	1	2	4	3	0	1	6	5	13	4	7	25	19	12	12	15	14	4	14	8
JAK2_1.2	uORF273	4	3	19	7	6	12	6	4	7	17	232	45	9	823	8	11	13	11	14	3	33	0	3	9	42	27	12	12	17	27	15	10	9	7	6	14	36	10	17	31	39	103	6	21	11	34	4	9
MDM4_2	uORF300	2.33333	13	30	3	6	18	8	2	5	64	4	210	31	3	9	8	24	4	10	7	4.33333	1	13	6	5	7	2	10	6	7	6	16	7	7	12	6	74	12	23	154	87	49.6667	22	57	107	54	18	20
SYK_2	uORF424	37	50	6	8	7	4	4	10	53	234	14	64	172	10	17	92	41	10	177	25	33	1	6	5	7	3	6	8	2	3	5	6	3	6	11	7	25	11	19	26	11	9	11	9	11	1	5	22
ZFP217_1.2	uORF492	6	2	6	2	2	0	22	5	53	258	7	51	329	4	9	121	1	9	2	21	5	2	17	9	2	0	4	5	0	2	1	6	0	4	5	4	42	39	20	65	25	4	50	26	16	3	7	9
ETSV_13	uORF214	2	30	3	14	27	6	11	1	307	595	79	57	320	8	271	131	32	132	44	99	9	4	2	9	3	2	4	5	1	4	7	6	4	2	6	2	24	58	18	14	8	8	10	4	5	1	3	2
MAP2K5	uORF286	6	10	3	10	0	21	4	6	35	3	5	11	6	60	11	14	2	7	3	6	125	5	1	7	8	28	7	6	12	4	4	4	2	13	11	10	21	14	55	41	26	81	10	34	15	24	33	11
TESK2_2.2	uORF439	15	4	44	11	4	7	3	2	4	13	25	124	23	99	8	7	22	4	11	5	72	2.33333	1	3	8	13	6	5	8	7	5	5	1	4	3	13	17	4	14	7	30	15	2	6	8	14	0	7
YesAP_5	uORF484	11	14	1	3	7	0	1	4	151	118	12	13	106	5	58	60	15	20.6667	29	17	7	1	2	1	1	1	4	7	0	3	1	3	1	2	4	2	10	37	17	7	9	4	12	9	0	6	2	13
Wolf_2	uORF476	2	4	9	2	2	2	3	1	6	16	20	80	8	225	8	14	7	6	21	2	17	1	1	15	55	2	7	15	47	21	10	3	0	1	7	14	13	10	16	23	86	16	3	25	17	37	25	44
ABL2_1	uORF13	3	9	14	3	3	5	5	5	17	4	139	110	5	126	4	10	11	9	4	3	4	0	2	5	8	15	15	6	11	33	5	6	4	23	9	16	41	5	263	29	16	30	8	15	19	62	5	10
ca_chan.2	uORF77	3	6	4	7	1	8	4	0	18	4	2	16	1	1	3	8	3	2	6	3	54	4	4	11	6	3	3	6	2	3	4	7	2	13	12	5	12	14	43	30	45	30	5	15	12	11	1	11
EPHB6_3	uORF175	5	2	7	1	4	3	5	2	238	169	14	20	25	7	39	27	9	13	5	30	1	1	1	2	1	1	1	6	1	1	0	6	7	2	5	7	11	40	21	22	12	7	16	6	0	4	4	5
GRB7_1_2	uORF262	3	9	3	2	5	5	6	0	67	179	19	8	96	13	86	52	19	14	34	13	9	0	3	7	4	1	0	6	0	1	5	10	2	3	9	6	11	24	18	39	20	10	12	23	21	2	12	15
RAB25_2	uORF381	3	8	11	14	3	7	3	1	34	50	155	82	32	67	14	7	18	7	8	3	3	1	1	3	4	2	3	2	1	2	0	3	5	4	12	0	51	9	28	33	33	26	8	14	20	21	4	3
RuvB	uORF390	3	1	1	4	3	13	3	1	43	54	2	10	7	7	7	39	9	13	10	16	26	1	14	12	6	4	2	33	11	4	6	8	7	5	11	7	12	32	100	24	3	45	14	15	6	18	25	38
SPKAP_4	uORF398	4	6	11	4	4	6	7	2	17	9	15	6	11	39	2	5	9	3	4	0	16	0	0	7	13	10	2	3	9	3	2	2	8	7	8	6	60	12	35	29	36	27	7	26	25	7	5	5
WEE1_5	uORF467	1	2	10	4	5	5	5	2	14	66	16	51	35	9	88	11	1	10	17	7	12	3	1	6	3	3	4	4	4	2	0	2	7	4	11	2	52	33	7	27	6	16	15	14	13	2	6	5
FGFR1_5	uORF229	4	16	4	2	1	3	5	4	71	154	7	7	120	7	28	128	7	23	33	27	10	0	19	4	6	3	5	0	2	2	5	4	1	0	5	4	9	17	18	6	15	6	7	17	7	2	7	11
EPHA6_3	uORF166	5	12	3	6	7	1	3	4	28	80.3333	45	35	62	13	6	8	3	17	17	4	3	1	0	2	6	3	3	2	0	1	2	0	6	3	5	3	19	9	4	10	6	2	7	8	6	3	2	1
BMX_1_1	uORF67	4	12	4	2	6	5	28	1	3	5	1	12	105	2	133	24	5	2	6	26	1	0	1	1	0	2	0	2	0	1	2	2	1	1	9	5	5	17	5	8	3	2	6	5	3	0	5	5
BMX_1_1	uORF68	4	12	4	2	6	5	28	1	3	5	1	12	105	2	133	24	5	2	6	26	1	0	1	1	0	2	0	2	0	1	2	2	1	1	9	5	5	17	5	8	3	2	6	5	3	0	5	5
BCL2_AA_2	uORF31	5	1	2	2	1	7	5	1	5	7	34	2	6	54	6	2	8	5	6	4	21	3	1	9	21	13	17	3	11	1	7	3	5	25	15	8	113	3	114	38	88	59	3	23	30	55	11	9
BMX_1_3	uORF70	2	3	15	12	3	11	1	0	3	12	3	86	7	3	29	7	3	2	4	4	5	3	1	1	2	4	3	4	1	3	4	5	1	3	3	7	77	29	29	27	34	13	7	14	3	11	5	2
FGR_1_1	uORF246	0	1	4	1	2	1	3	3	10	10	77	23	5	76	7	6	16	14	4	6	8	1	2	7	6	6	7	4	2	11	3	3	3	12	3	7	34	5	85	16	12	10	4	5	8	18	4	0
MAP2K6_1	uORF288	1	4	3	1	2	7	0	0	9	15	0	7	3	41	2	26	1	13	11	9	26	2	10	0	1	1	4	5	0	1	1	2	3	2	8	6	9	8	31	38	12	14	15	2	14	21	10	7
RAB23_1	uORF377	1	5	4	2	1	2	1	5	9	9	0	12	3	6	8	5	2	11	1	3	6	0	3	16	28	3	3	5	3	11	11	3	5	3	8	1	12	7	1	24	2	52	8	15	29	33	15	2
RET	uORF383	2	2	0	2	2	3	2	1	32	2	5	63	4	4	8	6	2	6	2	3	11	0	1	4	13	0	8	7	4	16	6	4	6	1	3	8	2	3	3	4	5	21	2	2	11	12	1	11
SRMS	uORF406	1	2	4	2	2	11	6	5	7	3	16	75	6	49	1	3	5	5	5	3	25	1	1	6	14	4	10	5	12	15	2	1	2	12	8	7	51	4	18	26	35	37	3	9	27	17	5	6
LCK_1	uORF277	0	3	4	0	0	3	1	1	12	42	53	53	21	50	17	18	10	11	5	7	27	0	1	0	4	3	1	2	2	1	3	2	2	4	6	5	8	13	11	15	7	13	5	7	5	6	3	11
Meta	uORF304	2	3	5	3	3	1	2	1	0	5	1	11	8	4	13	142	5	1	24	11	10	0	4	7	13	2	2	3	2	2	1	1	1	2	3	2	5	6	9	21	8	2	6	4	7	12	15	14
SGK269_2	uORF503	0	4	7	3	2	5	3	3	16	15	33	11	11	23	23	12	13	9	10	0	8	0	1	5	3	2	0	2	3	2	1	6	8	6	6	3	42	18	15	20	51	4	12	13	2	6	3	3
CSK_1.2	uORF107	4	0	3	3	0	2	1	3	65	9	4	10	17	12	5	1	8	1	3	2	10	0	2	4	4	1	4	1	0	2	3	1	0	1	0	10	4	6	3	5	2	2	0	4	2	3	0	4
FER_7	uORF223	0	13	1	2	10	0	3	3	153	14	2	3	108	5	6	22	19	1	67	8	10	0	0	3	2	1	1	3	0	0	1	1	7	3	8	2	31	92	8	16	8	2	7	2	6	1	9	3
YES1	uORF489	2	3	4	1	3	6	1	1	2	3	13	3	2	41	6	4	2	1	2	1	19	0	1	3	18	4	8	1	11	25	3	1	0	11	6	7	18	3	8	7	66	64	3	8	3	16	4	15
AATK_2_2	uORF4	5	2	0	2	2	0	1	1	8	7	0	18	10	8	4	4	4	4	4	6	18	0	3	6	3	2	2	0	2	2	0	2	1	1	5	1	2	3	6	3	9	4	0	4	1	12	6	14
BAZ1B	uORF32	1	1	3	2	0	2	1	0	2	2	1	17	0	10	0	1	1	1	0	1	4	0	0	1	3	1	1	1	11	1	1	0	0	2	3	1	7	0	8	2	7	11	0	2	4	19	2	5
DYRK1B_1.2	uORF146	3	2	1	0	1	1	1	2	4	12	4	5	16	3	18	12	1	1	6	9	7	1	1	0	2	3	0	3	1	0	3	4	0	1	6	1	6	12	2	4	2	1	3	2	9	2	4	3
EFNB3_1.2	uORF157	0	2	4	0	0	3	2	1	2	3	13	20	1	75	2	1	5	2	5	1	18	0	1	2	2	10	1	3	18	9	1	3	0	4	7	3	17	3	15	5	21	83	1	11	10	40	2	10
ETSV_5	uORF206	2	1	1	1	1	1	1	1	3	5	10	5	3	6	1	2	9	1	1	3	6	1	0	1	1	0	0	4	1	3	0	0	0	0	1	2	0	1	1	0	0	1	0	1	3	2	0	1
FADD	uORF215	2	2	7	2	1	2	1	2	1	1	45	16	2	35	3	3	3	5	1	1	5	1	2	2	4	0	2	2	3	0	1	1	0	2	8	3	10	7	5	4	11	15	1	1	9	9	0	3
MAP2K3	uORF285	2	1	4	1	3	9	3	1	1	7	11	3	4	11	0	1	5	7	2	1	6	3	2	10	10	28	4	6	9	15	5	2	4	23	2	6	24	2	158	13	15	32	1	0	5	24	7	7
NTRK2_4	uORF339	1	0	0	2	2	0	0	0	5	2	5	10	4	8	4	3	1	0	0	2	5	1	2	0	3	2	3	4	5	3	1	1	3	4	2	2	3	2	4	12	1	8	3	0	1	14	4	7
NTRK2_5	uORF340	0	3	2	2	3	1	0	2	3	2	33	2	2	1	2	2	5	2	2	2	9	1	0	0	4	5	2	1	3	1	1	1	1	1	4	5	3	2	6	1	6	14	1	0	1	6	1	6
NTRK3_2	uORF342	0	2	2	2	1	4	1	0	2	0	3	4	2	35	2	2	5	2	2	1	43	0	0	3	10	0	4	0	5	3	1	0	3	2	2	3	2	1	10	0	30	8	0	5	19	42	3	10
ALK_2.2	uORF21	0	1	0	0	0	0	1	0	2	1	9	8	0	12	1	0	4	0	0	0	0	0	1	0	1	3	6	0	4	1	1	0	0	3	1	0	8	0	0	2	11	19	0	1	4	10	0	2
ALK_2.2	uORF22	0	1	0	0	0	0	1	0	2	1	9	8	0	12	1	0	4	0	0	0	0	0	1	0	1	3	6	0	4	1	1	0	0	3	1	0	8	0	0	2	11	19	0	1	4	10	0	2
BLK_5	uORF63	6	11	1	2	3	2	1	1	10	29	9	10	77	8	3	15	3	12	25	1	14	0	0	0	1	1	2	1	0	0	0	0	0	3	1	0	4	4	0	0	0	1	0	2	0	1	0	1
BLK_5	uORF64	6	11	1	2	3	2	1	1	10	29	9	10	77	8	3	15	3	12	25	1	14	0	0	0	1	1	2	1	0	0	0	0	0	3	1	0	4	4	0	0	0	1	0	2	0	1	0	1
CAMKK2_2	uORF83	1	0	0	0	0	1	1	0	16	6	1	1	3	6.5	1	2	1	3	0	0	3	0	0	1	3	0	1	0	0	1	0	0	0	1	0	1	1	6	7	4.5	1	1	0	3	1	0	1	1
ERBB2_2_2	uORF198	1	1	0	0	1	1	0	2	2	1	3	7	3	1	1	0	2	1	0	0	6	0	0	0	2	2	3	0	3	1	1	1	0	4	2	2	2	2	22	3	2	8	2	1	2	7	2	0
ETSV_4	uORF205	0	0	6	2	0	2	0	0	4	1	0	5	2	4	1	4	1	1	3	2	3	0	0	0	1	2	0	1	1	0	6	0	3	6	0	3	19	6	45	8	16	8	2	4	2	7	2	5
FGFR1_2	uORF225	0	0	0	1	3	0	0	1	1	1	3	12	4	8	0	1	3	2	3	2	7	0	0	1	1	2	1	1	3	0	1	1	0	4	3	0	5	1	1	2	1	2	1	0	1	0	2	2
FGFR2_2	uORF232	0	1	4	0	0	3	1	1	2	1	5	1	0	1	4	3	0	2	1	2	6	0	1	0	0	0	1	2	3	2	0	0	0	0	3	1	4	0	1	2	6	1	0	0	2	0	1	2
LSM1_1	uORF281	0	0	1	0	0	0	0	0	1	9	12	7	5	8	0	1	2	0	3	0	7	0	0	0	1	0	0	0	0	0	2	0	0	0	1	0	6	0	4	1	8	0	1	2	3	1	0	2
MATK_1	uORF291	0	0	0	1	0	0	0	0	3	1	3	0	1	5	1	0	0	0	0	1	2	0	0	0	5	2	0	1	0	1	1	0	0	0	0	7	1	4	0	1	2	13	1	0	1	0	1	1
TESK2_3	uORF440	1	4	0	1	5	1	1	1	20	37	5	5	32	0	8	18	5	1	16	8	3	0	1	1	0	1	0	0	0	0	0	0	0	0	0	1	3	18	1	4	4	0	2	3	0	0	0	0
WEE1_3.2	uORF464	1	1	1	0	0	0	0	1	0	0	0	1	2	2	1	1	1	0	4	1	1	1	0	0	0	1	0	2	0	2	4	1	1	4	0	1	4	0	7	3	3	3	2	1	3	1	3	2
AR_1	uORF23	0	1	1	0	0	0	0	0	0	1	4	3	0	9	0	0	1	0	0	0	1	0	0	1	0	0	1	0	0	0	0	0	0	0	0	0	3	1	4	1	2	0	0	0	1	0	1	0
CRKL	uORF106	0	0	0	0	0	1	0	0	0	0	0	0	0	0	0	0	0	0	0	0	0	0	0	0	0	1	0	0	0	0	0	0	0	0	0	0	0	0	0	0	0	2	0	0	0	0	0	0
DYRK2_1.2	uORF148	0	0	0	0	0	0	0	0	0	0	0	0	0	0	0	0	0	0	0	0	0	0	0	0	0	0	0	0	0	0	0	0	0	0	0	0	0	0	0	0	0	0	0	0	0	0	0	0
ERBB4_1	uORF200	0	0	0	0	1	0	0	0	0	0	0	0	0	0	0	0	0	0	0	0	0	0	0	0	0	0	0	0	0	0	0	0	0	0	0	0	0	0	0	0	0	0	0	0	0	0	0	2
ERBB4_1	uORF201	0	0	0	0	1	0	0	0	0	0	0	0	0	0	0	0	0	0	0	0	0	0	0	0	0	0	0	0	0	0	0	0	0	0	0	0	0	0	0	0	0	0	0	0	0	0	0	2
GATABP6	uORF259	0	0	0	0	0	0	0	0	0	0	0	0	0	0	0	0	0	0	0	0	0	0	0	1	0	0	0	0	1	1	0	0	0	0	0	1	0	0	2	0	0	0	0	1	0	0	1	0
INSR	uORF269	0	0	0	0	0	0	1	0	0	0	0	1	1	0	0	0	0	0	0	0	0	0	0	0	0	0	0	0	0	0	0	0	0	0	0	0	0	0	0	0	0	0	0	0	0	0	0	1
KDR	uORF276	5	0	1	0	0	0	1	0	3	10	2	0	5	7	1	12	2	16	7	3	2	0	0	1	0	0	3	2	0	0	0	0	0	0	0	0	0	0	0	1	1	0	1	1	0	1	3	1
MAP2K5_2	uORF287	1	1	1	0	0	0	0	1	2	3	0	2	0	4	1	0	1	0	0	1	1	0	0	0	0	0	0	1	0	0	0	2	0	1	1	0	5	1	5	1	4	4	0	1	3	1	1	0
NRP1_1.2	uORF329	0	0	0	0	0	0	0	0	0	0	1	0	0	0	0	0	0	0	0	0	0	0	0	0	0	0	0	0	0	0	0	0	0	0	0	0	0	1	0	0	0	0	0	1	0	0	0	0
PLA2	uORF363	0	0	0	0	0	0	0	0	0	0	0	0	0	0	0	0	0	0	0	0	0	0	0	0	0	0	0	0	0	0	0	0	0	0	0	0	0	0	0	0	0	0	0	0	0	0	0	0
ROR1.2	uORF384	1	0	0	1	0	0	0	0	1	0	1	4	1	13	0	1	1	1	0	0	0	0	0	1	1	0	1	0	4	1	1	0	0	0	2	1	2	1	2	0	1	1	1	0	1	1	0	0
TWF1	uORF452	0	0	0	0	0	0	0	0	0	0	0	0	0	0	0	0	0	0	0	0	0	0	0	0	1	0	0	0	0	0	0	0	0	0	0	0	3	0	0	0	0	1	0	0	0	0	1	0
v.myc_1	uORF307	0	0	0	0	0	0	0	0	0	0	0	0	0	0	0	0	0	0	0	0	0	0	0	0	0	0	0	0	0	0	0	0	0	0	0	0	0	0	0	0	0	0	0	0	0	0	0	0
v.myc_1	uORF308	0	0	0	0	0	0	0	0	0	0	0	0	0	0	0	0	0	0	0	0	0	0	0	0	0	0	0	0	0	0	0	0	0	0	0	0	0	0	0	0	0	0	0	0	0	0	0	0
ZFP639_1	uORF494	0	0	0	2	2	1	0	0	47	2	0	0	0	0	0	0	0	0	5	8	0	0	0	0	0	0	0	0	1	0	1	2	0	0	0	0	1	1	0	0	0	0	0	0	0	0	0	1
ZFP639_2	uORF498	0	0	0	0	0	0	0	0	0	0	0	0	0	0	0	0	0	0	0	0	0	0	0	0	1	0	0	0	0	0	0	0	0	0	0	0	1	0	1	0	0	0	0	0	0	1	0	0
ZFP639_2	uORF495	0	0	0	0	0	0	0	0	2	0	0	0	0	0	0	0	0	0	0	0	0	0	0	0	0	0	0	0	0	0	0	0	0	0	0	0	0	0	1	0	0	0	0	0	0	0	0	0
ZFP639_4.2	uORF496	0	0	0	0	0	0	0	0	4	0	0	0	0	0	0	0	0	1	0	0	0	0	0	1	0	0	0	0	0	0	0	1	0	0	0	1	0	0	0	0	0	0	0	0	0	0	0	0
ZFP639_4.2	uORF497	0	0	0	0	0	0	0	0	4	0	0	0	0	0	0	0	0	1	0	0	0	0	0	1	0	0	0	0	0	0	0	1	0	0	0	1	0	0	0	0	0	0	0	0	0	0	0	0
[truncated: 260 more columns]
