# Supplementary material for: Loss-of-function uORF mutations in human malignancies
Source: Sci Rep. 2018 Feb 5;8:2395. doi: 10.1038/s41598-018-19201-8 (PMC5799362; doi:10.1038/s41598-018-19201-8)
Supplement: Supplementary file 4 — Supplementary Table 3 [file 41598_2018_19201_MOESM4_ESM.xlsx]

## Sheet: Sheet1
Supplementary Table 3, related to Figure 2: Potential uAUG alterations in human cancers identified by the mutation screening. Gene names, information about the potentially modified base and details about the genetic alteration and affected cancer samples are listed. Of note,"different" detected variation from the reference base indicates that all four DNA bases were detected at this position. Not…
gene name	chromosome	base coordinate	reference base	single nucleotide poymorphisme (SNP)	detected variation from the reference base	number of affected cancer samples	affected cancer samples
ALK	chr2	30144448	C		different	26	several (1 example)
	chr2	30144449	A		different	95	several (4 examples)
	chr2	30144450	T		different	7	several (1 example)
BAG4	chr8	38034132	A	long deletion	different	1	OS31
BCL2L2	chr14	23776422	A		different	1	OS26
BLK	chr8	11351560	G		T	2	CA5
							NHL31
CAMKK2	chr12	121735975	T	T/-	-	3	CA5, CA9
							NHL31
	chr12	121735825	t		C	3	ALL38, LA5, AML1
CHD1L	chr1	146724345	T		A	6	several (3 examples)
	chr1	146724346	G		different	1	ALL8
	chr1	146724362	A		different	27	several (3 examples)
	chr1	146724367	A		G	1	MC277
	chr1	146724368	T		A	1	MC277
CLK1	chr2	201728980	T		G	1	CA14
COPS3	chr17	17183906	C		different	17	several (1 example)
	chr17	17183907	A		different	7	several
DDR1	chr6	30852970	A		different	1	LX18
	chr6	30852989	A		different	1	ALL42
DYRK3	chr1	206809084	T		G	2	MC277, CX1
EPHA3	chr3	89156859	A	A/T	G or T	4	ALL4
EPHA6	chr3	97167416	A		T	1	ALL37
EPHB1	chr3	134514263	a		G	2	MC198, CX10
FGFR1	chr8	38315010	T		C	1	NHL33
FGR	chr1	27952731	T		different	1	OS3
JAK2	chr9	5021969	G		A	1	NHL29
KDR	chr4	55991731	T	C/T	C	4	MC166, ALL16, AML3, OS10
LCK	chr1	32739801	G		different	2	AML38, NHL46
LMTK2	chr7	97736294	A		different	8	several (1 examples)
MAP2K6	chr17	67410881	T		C	1	CA15
MATK	chr19	3801564	T		A	1	MC262
RAB23	chr6	57087076	C		different	3	CA19, LA7, LA8
	chr6	57087078	T		different	1	AML28
RUVBL1	chr3	127842643	T		different	1	AML27
SKP2	chr5	36152933	A		different	2	LA1, OS31
	chr5	36152935	G		-	1	OS31
STAT6	chr12	57505068	t	long repeat	C	208	several (2 examples)
	chr12	57505072	t	long repeat	C	15	several (1 example)
	chr12	57504021	T		different	3	CA18, LA11, NHL37
	chr12	57504034	T		different	1	LA22
STYK1	chr12	10826845	A		T	1	CX5
TESK2	chr1	45956720	A		different	3	MC277, CX1, NHL22
	chr1	45956594	C		different	2	AML15, AML19
	chr1	45956719	C		different	8	several (1 example)
	chr1	45956721	T		G	16	several (3 examples)
TWF1	chr12	44200148	C		different	1	OS4
TYK2	chr19	10491092	C		N	1	ALL22
WEE1	chr11	9596387	G		different	4	MC277, CA11, CX3, ALL19
	chr11	9596385	A		different	5	LA7, NHL29, NHL33, NHL36, OS31
	chr11	9596386	T		G	24	several (3 example)
WHSC1L1	chr8	38239495	C		different	1	LA1
	chr8	38205703	C		different	1	OS31
