# Supplementary material for: Loss-of-function uORF mutations in human malignancies
Source: Sci Rep. 2018 Feb 5;8:2395. doi: 10.1038/s41598-018-19201-8 (PMC5799362; doi:10.1038/s41598-018-19201-8)
Supplement: Supplementary file 5 — Supplementary Table 4 [file 41598_2018_19201_MOESM5_ESM.xlsx]

## Sheet: Sheet1
Supplementary Table 4, related to Figure 2: Potential uKozak alterations in human cancers identified by the mutation screening. Gene names, information about the potentially modified base and details about the genetic alteration and affected cancer samples are listed. Occasionally, two positions within the uKozak sequence are listed, as a certain genomic position may be part of two uAUG surroundi…
gene name	chromosome	base coordinate	reference base	single nucleotide polymorphism (SNP)	detected variation from the reference base	number of affected cancer samples	affected cancer sample(s)	position within the uKozak sequence
AATK	chr17	79104992	G	A/G	A	1	ALL48	4
ABL1	chr9	133589612	T		C or G	1	NHL13	4
	chr9	133589623	G		A or T	1	ALL20	-4
ALK	chr2	30144447	G	G/T	different	59	several (4 examples)	4
	chr2	30144451	C		different	10	several (1 example)	-1
	chr2	30144452	T		different	25	several (1 example)	-2
	chr2	30144453	G		different	14	several	-3
	chr2	30144454	C		G or T	1	OS19	-4
	chr2	30144455	C		different	53	several (5 examples)	-5
	chr2	30144456	T		G	185	several (11 examples)	-6
BAG4	chr8	38034127	G	long deletion	A or C	1	ALL21	-5
BAZ1B	chr7	72936440	G		C or T	1	AML1	-2
BMX	chrX	15526468	G		different	1	LA13	-1
CAMKK2	chr12	121712374	C	C/T	T	1	AML26	-2
	chr12	121735826	a		G	3	ALL38, LA5, AML1	-1
	chr12	121735828	t		C or G	5	CX19, ALL38, ALL7, LA5, AML1	-3
	chr12	121735829	t		C	3	ALL38, LA5, AML1	-4
	chr12	121735830	g		A	1	AML1	-5
	chr12	121735831	g		A or T	2	CX19, NHL34	-6
	chr12	121735972	C		T	1	ALL32	4
CDK4	chr12	58146031	A		different	4	CX1, ALL20, LA5, LX21	-3
	chr12	58146033	C		G or T	1	NHL14	-5
	chr12	58146034	C		G or T	1	LX1	-6
	chr12	58146127	G		A or C	1	LA3	-3
	chr12	58146130	C		A or T	1	LA19	-6
CDK6	chr7	92463000	T		G	1	CX10	-1
CHD1L	chr1	146724338	G		T	14	several (5 examples)	-6
	chr1	146724341	A		C or T	1	CX1	-3
	chr1	146724357	G		mostly T	17	several (5 examples)	-5
	chr1	146724360	A		mostly G	65	several (5 examples)	-2
	chr1	146724362	A		mostly G	27	several (5 examples)	-5
	chr1	146724365	A		mostly G	5	MC277, CX1, ALL8, NHL36, OS31	-2	4
	chr1	146731516	G		T	1	CX17	-1
CLK1	chr2	201728981	G		C	1	AML32	-1
	chr2	201728984	G		C or T	1	LA12	-4
	chr2	201729460	T		mostly G	2	MC277	4
COPS3	chr17	17183905	G		different	24	several	4
	chr17	17183909	T		C	1	NHL50	-1
	chr17	17183910	C		T	8	several (3 examples)	-2
	chr17	17183911	T		different	2	CX26, LA18	-3
	chr17	17183912	G		different	17	several	-4
	chr17	17183913	T		different	18	several	-5
	chr17	17183914	A		C or T	1	NHL50	-6
	chr17	17183991	C		T	1	CX14	-5
CSK	chr15	75074996	G		C or T	1	AML2	4
	chr15	75090573	G		A or T	1	MC277	-6
DDR1	chr6	30852965	G		A	1	ALL43	-5
	chr6	30852969	G		A or T	1	NHL45	-1
	chr6	30852986	G		C or Del	1	LX18	-3
DDR2	chr1	162602278	G		A	5	MC277, CA29, ALL22, NHL14, NHL41	-6	-2
DYRK1B	chr19	40322583	A		mostly C	6	several (1 example)	-6
DYRK3	chr1	206809078	G		C or T	1	AML12	-5
	chr1	206809080	A		C	3	ALL18, AML10, AML12	-3
	chr1	206809082	G		C	1	ALL20	-1
EP300	chr22	41488630	T		different	11	MC185, LA10, AML37, NHL13	-3
EPHB6	chr7	142560982	T		G	1	MC262	4
ERBB3	chr12	56474017	C		different	1	MC278	-5
ERBB4	chr2	213403308	C		A or T	1	AML30	-4
ETV1	chr7	14028933	T		A or C	1	AML40	-2
	chr7	14029378	C		T	1	OS13	-6
FGFR1	chr8	38315010	T		C	1	NHL33	-6
	chr8	38315011	G		A or C	1	AML8	-1
	chr8	38318663	a		G or T	1	AML8	-6
FGFR2	chr10	123353412	G		different	1	ALL22	-1
FGR	chr1	27953030	A		G or T	1	NHL37	4
	chr1	27953037	T		G	1	NHL37	-4
	chr1	27953038	G		different	2	LA1, NHL1	-5
GRB7	chr17	37895035	G		C or T	1	NHL34	-5
	chr17	37895038	A		C or T	2	ALL14, AML47	-2
	chr17	37895123	T		A or G	1	NHL27	-1
	chr17	37895127	C		A or T	1	NHL26	4
HCK	chr20	30642067	a		C or G	2	MC217, LA18	-1
ITK	chr5	156607950	G		T	1	ALL10	-4
JAK2	chr9	4985465	G		A	1	NHL32	-3
LCK	chr1	32716934	A		G or T	1	LX15	-3
	chr1	32739796	T		different	13	several (3 examples)	-3
	chr1	32739802	G		C or T	1	OS14	4
LMTK2	chr7	97736290	A		mostly G	47	several (3 examples)	-4
LSM1	chr8	38034005	C	long deletion	A	1	ALL14	4
	chr8	38034014	C	long deletion	T	1	OS36	-6
MAP2K3	chr17	21188151	G		C or T	1	NHL22	-6
MATK	chr19	3786294	G		T or Del	1	CA4	-4
	chr19	3789383	a		C or G	1	CX1	-5
MDM2	chr12	69202023	A		different	2	LA8, LX14	-4
	chr12	69202025	A		C or T	1	ALL11	-2
	chr12	69202157	T		A or G	4	MC251, CA1, CX4, NHL32	-4
	chr12	69202164	A	A/G	G	237	several (9 examples)	4
MDM4	chr1	204485625	G		A	1	NHL4	4
MTDH	chr8	98656619	C		A or G	3	AML16, AML23, AML46	-5
	chr8	98656620	C		A or G	2	AML14, AML8	-4
	chr8	98656622	C		different	2	NHL27, NHL34	-2
MUSK	chr9	113431103	T	C/T	C	2	AML5, NHL45	-1
MYCN	chr2	16080703	G		T	1	MC277	-6
	chr2	16080706	T		A or G	1	AML49	-3
NCOA3	chr20	46130747	G		T	1	CX8	-4
NKX2-1	chr14	36988844	A		G or T	1	ALLL8	4
NRP1	chr10	33623518	C		G or T	1	NHL34	-1
	chr10	33623521	G		T	1	ALL21	-4
	chr10	33623526	T		G	1	CA25	-1
	chr10	33623531	T		A	1	ALL31	-6
NRP2	chr2	206547747	T	C/T	C	5	MC203, CA11, AML15, NHL32, NHL4	-1
NTRK3	chr15	88799570	G		Del	1	CX16	-5
	chr15	88799571	A		C or Del	2	CX16, CX19	-6
PDGFRA	chr4	55095537	A		C or G	1	MC277	-5
PDGFRL	chr8	17433998	c		A	1	MC198	4
PLK4	chr4	128802194	G		C or T	1	OS34	-1
PTK2B	chr8	27179964	c	C/T	T	1	AML1	-6
RAB23	chr6	57087081	G		T	1	CA19	-3
	chr6	57087082	T		G	2	AML28, AML39	-4
RET	chr10	43572618	G		A	1	AML7	4
SGK269	chr15	77544841	C		T or Del	1	CA21	-2
	chr15	77544842	C		T or Del	1	CA21	-3
SKP2	chr5	36152930	G		A or C	1	LA1	-3
	chr5	36152936	G		A	1	OS31	4
	chr5	36166675	G	A/G	A	1	OS30	-2
	chr5	36166680	T		A or G	1	OS39	4
STAT6	chr12	57504018	C		A or G	1	MC203	4
	chr12	57504027	G		different	4	LX10, OS29, OS30, OS5	-6
	chr12	57504035	T		G	2	MC136, MC270	-1
	chr12	57504036	T		different	6	several (1 example)	-2
	chr12	57504038	T		C or G	4	MC241, LX3, NHL36, OS30	-4
	chr12	57505072	t	repeat/deletion	C	15	several	-4
	chr12	57505073	a	repeat/deletion	Del	306	several (2 examples)	-5	-1
	chr12	57505074	c	repeat/deletion	Del	307	several (2 examples)	-6	-2
	chr12	57505075	a	repeat/deletion	Del	265	several (2 examples)	-3
	chr12	57505076	c	repeat/deletion	Del	273	several (2 examples)	-4
	chr12	57505077	a	repeat/deletion	Del	138	several (2 examples)	-5
	chr12	57505078	c	repeat/deletion	Del	146	several (2 examples)	-6
SYK	chr9	93564063	C		A	1	OS33	-4
TESK2	chr1	45956601	A		C	1	LA8	-5
	chr1	45956718	C		G or T	1	OS30	4
	chr1	45956722	G		C or T	1	NHL25	-1
	chr1	45956723	G		different	13	several (3 examples)	-2
	chr1	45956724	C		different	2	MC277, ALL8	-3
	chr1	45956726	C		G	1	AML7	-5
	chr1	45956727	C		A or G	4	CA14, LX5, NHL13, OS24	-6
TIE	chr1	43766569	G		A	1	LA7	-6
TTN	chr2	179672033	C	C/T	T	2	CA12, LX13	-4
TWF1	chr12	44200155	c		A or T	1	OS4	-5
TYK2	chr19	10490402	a	A/G	G	120	several (9 examples)	-5
	chr19	10491095	C		N	1	ALL22	-1
	chr19	10491097	A		G or N	1	ALL22	-3
WEE1	chr11	9596379	G		different	2	CX26, NHL29	-6
	chr11	9596380	C		different	34	several (3 examples)	-5
	chr11	9596381	G		A or T	2	ALL19, AML46	-4
	chr11	9596382	A		G	10	several (2 examples)	-3
	chr11	9596384	G		different	5	ALL1, ALL24, AML49, NHL29, NHL34	-1
	chr11	9596388	C		different	13	several (2 examples)	4
	chr11	9596537	T		C or G	1	CX1	-3
	chr11	9596563	C		A or G	1	ALL5	4
WEE2	chr7	141408293	C		T	1	NHL40	-1
WHSC1L1	chr8	38205711	A		C or T	1	OS31	-6
	chr8	38205732	G		C or T	1	OS31	-4
	chr8	38239337	A		mostly C	5	MC277, CX1, ALL7, ALL8, OS31	-5
	chr8	38239498	G		C or T	1	MC277	-1
	chr8	38239499	G		different	5	CA25, AML1, AML19, AML30, AML44	-2
YAP1	chr11	101983393	C		A or G	1	CA7	-4
	chr11	101984881	A		G or T	1	AML45	-4
	chr11	101985054	A		G or T	1	NHL32	-5
YEATS4	chr12	69753557	G	A/G	A	1	OS20	-2
