# Supplementary material for: Loss-of-function uORF mutations in human malignancies
Source: Sci Rep. 2018 Feb 5;8:2395. doi: 10.1038/s41598-018-19201-8 (PMC5799362; doi:10.1038/s41598-018-19201-8)
Supplement: Supplementary file 6 — Supplementary Table 5 [file 41598_2018_19201_MOESM6_ESM.xlsx]

## Sheet: Tabelle1
Supplementary Table 5: Sanger re-sequencing of normal tissue controls. DNA of normal tissue control samples (NC) corresponding to cancer samples with identified uORF-related mutations were subjected to Sanger sequencing.
DNA source	gene with identified uORF-associated mutation in cancer sample	result of Sanger re-sequencing
NC to CX17	CHD1L	no uORF-related mutation in normal tissue
NC to CA5	BLK	no uORF-related mutation in normal tissue
NC to CA15	MAP2K6	heterozygous ATG/ACG uORF-related mutation in normal tissue
