# Supplementary material for: Loss-of-function uORF mutations in human malignancies
Source: Sci Rep. 2018 Feb 5;8:2395. doi: 10.1038/s41598-018-19201-8 (PMC5799362; doi:10.1038/s41598-018-19201-8)
Supplement: Supplementary file 7 — Supplementary Table 6 [file 41598_2018_19201_MOESM7_ESM.xlsx]

## Sheet: Tabelle1
Supplementary Table 6, related to Figure 3: Transcript leader sequences (TLSs) of genes with identified uAUG-associated genetic alterations in human cancers (indicated in bold) that were investigated in luciferase assays. Human genes with corresponding alternative transcript variants and numbers of uORFs within their TLS are stated. Note that flanking restrcition sites used for cloning into the c…
	gene name	RefSeq transcript	number of uORFs	TLS
1	BLK1	NM_001715	9	GCTAGC cacacagATGgcacATGgcagagcccaagccctctccATG/TagatctgcagcgtttgtccacacggcagggcaaattaccttgtagagtcagcATGgaggtttgctaactctgccggacttggtgcagaaaaaataccagccgtgctgttaaaccaaaaccccaggagaaaactttctggtgacagaagggcattgtgacccacgttgcccagggccagggacagggcagctgctcATGgtccttcctcacgagttttcctggagcagagggatacccccaaacccagggagcccacaggagcttcagaagggctcggctggagggcggggcccctgttgcacttgctcactggggactggggaggctctgatcgcagaccgggggtgctg…
2	EPHA31	NM_182644	4	GCTAGC cccgctctgcttcagcgcacgctgaagacggcactaggacccagggaagtccccgagcggggttcgcggaaaggcagccagactcctccttatctccagtgtcaaacttgacatcagcctgcgagcggagcATGgtaacttctccagcaatcagagcgctccccctcacatcagtggcATGcttcA/TTGgagatATGctcctctcactgccctctgcaccagcaacATGG CCGCGG
		NM_005233
3	EPHB11	NM_004441	2	CCCGGG gtcagtctggccggctccgtcctcccgtaggctccgctgtagctagcaATGtgacaccaggacgcactcgctctcgcgcgctctcccaggctcgttctccctcgccctctctctctcacacacgcacgcacacacccacctctcccataaacacacacacacacA/GTGcacacccacacccacgcgcgcccgcaccgccccacgcgcacacactcctgcccacgcccacgcagcgctccgggaagtccggtccgggcgagagcgcgaaaggataccgagaagccacccgcggagagcgcagcggcgccctgggacgcggcgctctcccggcgctgctgcctcggcttggtctcggcctgcgggccgtcggccggcgATGG AGATCT
4	JAK22	NM_004972	3	GCTAGC ctgcaggaaggagagaggaagaggagcagaagggggcagcagcggacgccgctaacggcctccctcggcgctgacaggctgggccggcgcccggctcgcttgggtgttcgcgtcgccacttcggcttctcggccggtcgggcccctcggcccgggcttgcggcgcgcgtcggggctgagggctgctgcggcgcagggagaggcctggtcctcgctgccgagggATGtgagtgggagctgagcccacactggagggcccccgagggcccagcctggaggtcgttcagagccgtgcccgtcccggggcttcgcagaccttgacccgccgggtaggagccgcccctgcgggctcgagggcgcgctctggtcgcccgatctgtgtagccggtttca…
5	KDR2	NM_002253	1	GCTAGC actgagtcccgggaccccgggagagcggtcaA/GTGtgtggtcgctgcgtttcctctgcctgcgccgggcatcacttgcgcgccgcagaaagtccgtctggcagcctggatatcctctcctaccggcacccgcagacgcccctgcagccgcggtcggcgcccgggctccctagccctgtgcgctcaactgtcctgcgctgcggggtgccgcgagttccacctccgcgcctccttctctagacaggcgctgggagaaagaaccggctcccgagttctgggcatttcgcccggctcgaggtgcaggATGC AGATCT
6	MAP2K61	NM_002758	2	GCTAGC agttccaagtttggagcttttagctgccagccctggcccatcAT/CGtagctgcagcacagccttccctaacgttgcaactgggggaaaaatcactttccagtctgttttgcaaggtgtgcatttccatcttgattccctgaaagtccatctgctgcatcggtcaagagaaactccacttgcATGaagattgcacgcctgcagcttgcatctttgttgcaaaactagctacagaagagaagcaaggcaaagtcttttgtgctcccctcccccatcaaaggaaaggggaaaATGT CCGCGG
1	TLS with wt and altered uORF start sites generated by PCR amplification and mutagenesis
2	TLS with wt and altered uORF start sites synthesized by GeneArt, ThermoFisher Scientific
