# Supplementary material for: Loss-of-function uORF mutations in human malignancies
Source: Sci Rep. 2018 Feb 5;8:2395. doi: 10.1038/s41598-018-19201-8 (PMC5799362; doi:10.1038/s41598-018-19201-8)
Supplement: Supplementary file 8 — Supplementary Table 7 [file 41598_2018_19201_MOESM8_ESM.xlsx]

## Sheet: Tabelle1
Supplementary Table 7, related to Figure 1: uAUG-specific PCR primers. uAUG-specific primers that covered uAUGs in human tyrosine kinase genes, other reported proto-oncogenes and genes post-transcriptionally overexpressed in cancer cell lines were designed and established. Successfully established uAUG-specific PCRs are indicated by listed annealing temperatures. No uAUG-specific primers were des…
tyrosine kinases
	gene name	RefSeq transcript	number of uORFs	number of distinct uAUGs	primer name	covered uAUG	primer sequence (forward)	primer sequence (reverse)	PCR product size [bases]	annealing temperature
1	AATK	NM_001080395	2	4	AATK_1_1	1	cgttttcggactgcaccag	CGCTGCGCTCAGGAC	201	---
					AATK_1_1.2	1	gcgctccgcacctg	ccaggggcatcacgtc	229	---
					AATK_1_2	2	cgttttcggactgcaccag	GGTTGAAGAAGGACGACGAC	258	---
					AATK_1_2.2	2	GCGGGCGTCCTGAGC	ggggaaagggttaatttcca	218	---
		NM_004920	2		AATK_2_1	1	CCACCAGGTGAAGGTCCA	agcttcggggacaggaat	194	62
					AATK_2_2	2	gaagccccgctcatgc	ccccagatcacacccaac	250	60
2	ABL1	NM_007313	8	8	ABL1_1	1.2	TGGAGGAGTAGCCAAAGACC	TTTCGCGGTTATCAATTTCA	203	60
3					ABL1_2	3	CAGCCCGTTTAAAACAAATCA	TTTCACATTCGCTGCATCTC	189	60
4					ABL1_3	4.5	TCCTGCTTGCAAGTGTCAAC	CCCTTTCCAGAAGAGGGTTC	181	60
5					ABL1_4	6.7	GGAAGATGTCTTTCTGTGATTGA	AAGCTTGGCCTTCTTTGGTC	202	60
6					ABL1_5	8	TTGCTGACTTGTGGAGATGC	TTCCTTCTTCCCTGCTCCTT	213	60
		NM_005157	0
3	ABL2	NM_007314	2	2	ABL2_1	1	gctctgtcccacgctttc	GCTGCTCCGGTCTCTCC	233	60
		NM_001136001			ABL2_2	2	AGGGAGAGACCGGAGCAG	GAGGGCCTGGCTGCACT	188	66
		NM_001168236
		NM_001168237
		NM_001168238
		NM_001136000	0
		NM_001168239
		NM_005158
4	ALK	NM_004304	3	3	ALK_1	1	gctcagccAGCTGCAAGT	CTCCTCACCCATCATCAGC	185	61
					ALK_2.2	2.3	gctcagccAGCTGCAAGT	GGCGCCCGAAATCTTG	208	60
5	BAZ1B	NM_032408	1	1	BAZ1B	1	TCTCCCGCCATTTTTCAATA	GAACTCCGGCTCCCTCAC	192	62
6	BLK	NM_001715	9	9	BLK_1	1.2	ccagtgaggctgaaagaacg	TGGGGTTTTGGTTTAACAGC	195	60
					BLK_2	3	gtgCACACAGATGGCACA	GTCACAATGCCCTTCTGTCA	202	58
					BLK_3	4	ATCTGCAGCGTTTGTCCAC	CCAGGAAAACTCGTGAGGAA	220	60
					BLK_4	5	GGCATTGTGACCCACGTT	GATCAGAGCCTCCCCAGTC	185	58
					BLK_5	6.7	CTGCCACCTCTGTCTGCTG	GGCAATGCTTCAGTGGTGTT	190	58
					BLK_6	8	TGAAAACTGATTGAGATGAGAAGAA	cagcaccatttgcacaattt	214	58
					BLK_7	9	GAGCCTGCTCCACTGTAAGG	gatccattcatgcctcttcc	207	58
7	BMX	NM_001721	4	6	BMX_1_1	1.2	aatatcttctttttaatgcatgacc	tttgaattcacatgcccaat	204	60
					BMX_1_2	3	TTTTTGCTTAGAGCTTGAGAGTCA	tgttgagcagtaggccagag	199	60
					BMX_1_3	4	gagaacttacctagatgctgcaaa	ggaacacatgatgtctcacCA	219	60
		NM_203281	3		BMX_2_1	1	tgggattgtgtaaggctctg	GTCTCAGCTTGTTCCGTGCT	189	60
					BMX_2_2	2	TTGGGGGCACTGAGTAATGT	ccgggaaccaaacctatttt	220	60
8	BTK	NM_000061	2	2	BTK_1	1	GTGGGGTTTGCTCAGACTGT	aaggtacattgctgctgctg	191	62
					BTK_2	2	GATCGAGTCCCACCTTCCA	gccttgtgctgatgacactc	220	60
9	CAMKK2	NM_172226	3	7	CAMKK2_1	1	CCCTGTCTCAAAACAAACAAAC	GGCCACCATACTTGGCTAAT	222	64
		NM_006549	7		CAMKK2_2	2	TCACGAGGTCAGGAATTCAA	CACCCCGACTCCCTTTTT	259	62
		NM_153499			CAMKK2_3	3	GGGCGCGGTGACTC	AGCAGTTCTCTGCCTCAGTC	193	62
		NM_153500			CAMKK2_4	4	AAGGGAGTCGGGGTGGAG	CAAACAGCCAAAAGGGAATC	180	58
		NM_172214			CAMKK2_5	5	gccagctgaccctttctctt	CTCACAGGGCTTCTGGCTTT	191	60
		NM_172215			CAMKK2_6	6.7	atgtcaactggaggcaggaa	TGGGCTGGCTAGAGACACAT	197	60
		NM_172216
10	CLK1	NM_004071	1	3	CLK1	1	tcagtgagtggggacaacac	TCTCGAAAACACTGATGACG	186	60
		NM_001162407	2		CLK1_2	1	AGGGAGCGGACTAGGTGAC	GGCCTAGCAAACACCGTAAC	220	60
					CLK1_3	2	CCCTCCGCTGAGGAAGC	CTTGGCTCACGCACATTCT	184	60
11	CLK3	NM_003992	1	2	CLK3	1	ctctttcctgaGGGGCACT	gcccagtacaaaggggttct	200	60
		NM_001130028	1		CLK3_2	1	CCACCACGGCTTTCAAAAA	GTCCGCCAACTCCCTCCT	184	62
12	CRKL	NM_005207	1	1	CRKL	1	CGGCTCTCTCCGTGTGG	GGAGGACATGGTGTTGGAC	227	60
13	CSK	NM_004383	3	3	CSK_1.2	1	CACCCATACCTCTTTGTACCG	gacagtggcagcaacagaga	216	66
					CSK_2.2	2	CCCTGACCGCATGGAC	gggagaagtgggagaagagg	198	66
					CSK_3	3	ttcttcacacccctcctcag	tgcatcctctctcctctgct	202	60
		NM_001127190	2
14	DDR1	NM_013993	4	6	DDR1_1	1	TCGGACGCCTGGGTCT	ggcttagaagagctggacga	174	---
		NM_001954	4		DDR1_1.2	1	ctcctctccccggaaca	ccgccgctctcccta	207	---
		NM_013994	1		DDR1_2	2	catgttcacagGTGTCTGAAGG	aacagcgaggctaaatgtgg	185	60
		NM_001202521			DDR1_3	3	TGGCTATTCACTGAGCGATG	cacacacacacggtgaaaca	207	58
		NM_001202522			DDR1_4	4	ccctgattaacttacgcacca	cagggacccatgattcagtc	194	60
		NM_001202523	2		DDR1_5	1.2	CTAACCCACCAGTGACACCA	tccactcactcccctttcac	250	62
15	DDR2	NM_001014796	6	6	DDR2_1	1	tcccttgggtcaaaagaaat	ACAGGCTGATGCAAGATGC	189	60
		NM_006182	5		DDR2_2	2.3	GAATGTGAGGTTTCTCTCAAAGG	ATCCAGGGGTGCACAGTTT	181	60
					DDR2_3	4	AAACGCAGTGGATTATAGCTCTG	tgcctcattacgttcccttc	209	60
					DDR2_4	5	AGAGGCCAGCTGTTTTTGAG	aggcacagaaaccaagtgttc	183	60
					DDR2_5	6	cggcccttctgattaatgtt	aaagaggccctggctgtagt	219	60
16	DYRK1A	NM_001396	2	2	DYRK1A	1.2	TAGTTTTGCCGCTGGACTCT	gcccaactacctttgcattt	221	60
		NM_101395	2
		NM_130436	24
		NM_130438	2
17	DYRK1B	NM_006484	2	2	DYRK1B_1.2	1	tccgtttctagctgcctttg	AAATGGCGACCACAACAAAC	201	66
		NM_004714			DYRK1B_1.2	1		AAATGGCGACCACAACAAAC	201
		NM_006483			DYRK1B_2	2	tcctgtctgctctcagGTCTC	ctaccaccacgcaggtgag	218	64
18	DYRK2	NM_003583	5	5	DYRK2_1	1	AGGCGGTCTTCGGTCCTC	GCCAGACACACACAGTCCAC	217	---
		NM_006482	4		DYRK2_1.2	1	gggcgggaggttgg	GGGCCTCCCCGTCTC	244	64
					DYRK2_2	2.3	CCCCTATGTGAGGGAGACG	GTCTGCTACAGCCAGACACA	187	---
					DYRK2_2.2	2	ggcgcctgtgtgtgagt	GCCGTCCTCCTCTTCCTC	204	---
					DYRK2_2.3	3	GCGGCGAGGAGGAGAG	GCCGAAGGTTTCCTGGTTA	241	---
					DYRK2_3	4	GGATGCAGTGGACTGTGTGT	GCCGAAGGTTTCCTGGTTA	192	---
					DYRK2_3.2	4	GCCAGAAGTAGCAGCAGGAC	gccgactttgttcgaggt	222	---
					DYRK2_4	5	GACGGCAGCCCTGAAATG	gccgactttgttcgaggt	192	---
					DYRK2_4.2	5	GGATGCAGTGGACTGTGTGT	cttacCGGTCGGGTAGGC	223	---
19	DYRK3	NM_001004023	2	2	DYRK3_1	1	CCAACTGGCGCCTCTCC	tgagggctcactctacctcct	217	62
					DYRK3_2.2	2	CTGAGCTGCAGTGTCTGGTC	ccgttacCTCCGCTGCT	216	60
		NM_003582	0
20	EFEMP1	NM_001039349	2	2	EFEMP1_1_1	1	gtggaagcagacacctcctc	TCCCACTCTCTAGTGCGTTTT	204	60
		NM_001039348	2		EFEMP1_1_2.2	2	CGCACTAGAGAGTGGGAGCA	GCGGAGGAGAGAGCTGAG	244	62
21	EFNB3	NM_001406	1	1	EFNB3_1.2	1	CTTCCTCGCTCCCTGGTC	ACCTGCTTCCTGCTGTGC	203	66
22	EPHA3	NM_182644	4	4	EPHA3_1	1	GCCAGACTCCTCCTTATCTCC	CGAGAACAGAGCAGCTGAGA	198	58
		NM_005233			EPHA3_2	2,3,4	ACTTCTCCAGCAATCAGAGC	cctggcttacCTTCATTGGA	186	60
23	EPHA6	NM_001080448	0	5
		NM_173655	5		EPHA6_1	1	catccataattcatttcacatttt	agcataatattgcaaagtaacagtaaa	202	60
					EPHA6_2	2.3	gtgggcaagagagaccatgt	atctgcccatgaagaagcac	206	60
					EPHA6_3	4	tctgtttcatttcctttctcct	TTTCATCTCCTGTTTCAAATTCA	202	60
					EPHA6_4	5	AGCCCCCAGTGTCATCATC	aaacttgggacacctggtttt	214	60
24	EPHA7	NM_004440	2	2	EPHA7_1	1.2	AAAAAGCTAAACGTGGAGCAG	TCCATGAAGGGTACCGAGTT	182	60
25	EPHB1	NM_004441	2	2	EPHB1_1	1	ttgcaggtttgattccttga	GAGAACGAGCCTGGGAGAG	181	60
					EPHB1_2	2	ACGCACACACCCACCTCT	GGTGGCTTCTCGGTATCCTT	161	60
26	EPHB4	NM_004444	1	1	EPHB4	1	CGGGGCCACACTTGG	gcaaggaaactcacCTTCCA	244	---
					EPHB4.2	1	GAGGGACCCCAACTCCAG	CGCGGGACTCCTCGTC	180	---
27	EPHB6	NM_004445	6	6	EPHB6_1	1	tggattcaagcagagtatgtacaag	TCGCCAGGAACTGACCAT	200	60
					EPHB6_2	2	ttgtccaacatggtaaaaatgg	GAAGAGGGCAGTCTGAAACCT	189	60
					EPHB6_3	3	AGGTTTCAGACTGCCCTCTTC	tgaaatcctaactcccaagatga	185	58
					EPHB6_4	4	atacagGGTGGCTGTTGGAG	tgaccatcttggagtgttcg	197	60
					EPHB6_5	5	ttttggagcttgggctgtat	CCTTCAGTAGCCATGGGACA	189	58
					EPHB6_6.2	6,(7)	ttttggagcttgggctgtat	CGCCACTCTGTTCCCTAACT	217	66
28	ERBB2	NM_001005862	18	2
		NM_004448	2		ERBB2_2_1	1	gcgaagagagggagaaagtg	CCAATGGAGGGGAATCTCA	181	60
					ERBB2_2_2	2	AGCTGAGATTCCCCTCCATT	GCTCCATGGTGCTCACTG	192	59
29	ERBB3	NM_001005915	1	1	ERBB3.2	1	GACTCACCCCCTTCCCTCT	AGGGAGCCCAGCCAAGT	226	70
		NM_001982	1
30	ERBB4	NM_005235	2	2	ERBB4_1	1	acacacgcgctcacactc	AAGTCTCAGATCCCGTGCTG	212	58
		NM_001042599			ERBB4_2	2	acacgcgctcacactcg	TCGCCGGCTTCATTTTT	230	58
31	FER	NM_005246	8	8	FER_1	1	ccgccttaaaaagtctactacagg	GGGAGTCTAGAATGCGTGGA	208	60
					FER_2	2.5	ctctgtagtgaacagttctgactcc	CTGTTCATTGCTGGTCATGC	182	60
					FER_3	3.5	cagttctgactccttgaatttcttc	tacCTTACTACTGTTCATTGCTGGTC	180	58
					FER_5	4.5	TTCACTGCACGTTTTCTCAAG	aagacaagtcacaatttcagagacc	181	58
					FER_6	6.7	GACACCTCATCATGGACACG	cagtaacagcctacatagacagtagaa	193	60
					FER_7	8	tcatcttgtttctgatctttggaa	AAGGCACTGGTTATCCTCCA	199	58
32	FGFR1	NM_001174064	5	7	FGFR1_1	1	aggcgcacagactccaaag	TGCCCTTCTCTTCCTACAGC	185	60
		NM_023110	4		FGFR1_2	2	CACGGTACCCGTGCTG	ACAATGGAGCCGGAGCTG	194	66
		NM_001174063			FGFR1_3.2	3.4	cactttaagcagccaccaca	CACATCCCAGTTCTGCAGTT	195	64
		NM_015850			FGFR1_4	5	AGATGTGGAGCCTTGTCACC	cctgttgaccacatcacctg	230	62
		NM_023105
		NM_023106
		NM_001174065	2
		NM_001174066
		NM_001174067	2		FGFR1_5	1	AGCCCCTGCTATCTCACCAG	cccgtctctccaatatcagc	248	60
					FGFR1_6	2	CCACCCTGTATGTTGGATCA	gctaggctcctgggattcat	203	58
33	FGFR2	NM_000141	6	12	FGFR2_1	1	aacggctcgggtttcagt	CAGCCCGGAGAGCAGTC	218	---
		NM_001144917			FGFR2_1.2	1	GGCCGCCACAAAGCTC	GGGAACGAGAGGAAGAAAGG	206	---
		NM_001144918			FGFR2_2	2	CTTCCTCTCGTTCCCCAAAT	CTCCGCGACCTGTGTTGT	212	58
		NM_001144919			FGFR2_3	3	acttgggctggagtgatttg	TCTCCATGTGGACGTTAATCC	180	58
		NM_022970			FGFR2_4	4	AAGGCATTGCGCGTAGTC	acCTTCTGGCTCTAATGTGGT	210	60
					FGFR2_5	5.6	ATGCCCGTAGAGGAAGTGTG	acCTTCTGGCTCTAATGTGGT	191	60
		NM_001144913	4
		NM_001144914
		NM_001144915	6		FGFR2_6	1	CAGTGCTGGGGAGAAGTAGG	accatgacattcccaaaacc	230	60
					FGFR2_7	2	CGAAGAGATGGGTCTGCACT	accatgacattcccaaaacc	199	58
		NM_001144916	8		FGFR2_8	1.2	TGGCTGCACGTATCTGAGTC	CAAATGTGCGCAAACAGAGT	180	58
					FGFR2_9	3	GGACTCTGAGGTGAGGATGG	CCTCTACGGGCATGGACTAC	237	62
					FGFR2_10	4	TTAGCAGATAATGAAAAAGAACTCTG	AATCCCATCTGCACACTTCC	229	60
34	FGFR3	NM_000142	1	1			---	---
		NM_001163213
		NM_022965
35	FGFRL1	NM_001004356	2	2	FGFRL1_1	1	ccgcgcccaggtagc	cccgtgtgcccacct	194	---
							---	---
							---	---
		NM_001004358	0
		NM_021923	0
36	FGR	NM_001042729	3	7	FGR_1_1	1	gccccacagttcaccacat	gcaccactcacCTCTTCCAG	193	61
		NM_005248	1		FGR_1_2	2	CTTAGAGCAAAGGGTGAGAGG	cccagtccagtcatccttaca	194	59
					FGR_1_3	3	tctgtctcaccctcagGTCTC	gggtccttgtaggaggagga	181	61
		NM_001042747	5		FGR_2_1	1.2	taggaaaccaagccctctca	TCCCCATACCAGAGAAAGGA	209	61
					FGR_2_2	3	GAGTGTTGCAATGGCAATGT	CTCCGGAGCTCTCCTCCTAT	191	61
					FGR_2_3	4	GACCCTTGCTCAATGACCTC	ggtggctgagtgagagtgga	180	61
37	FRK	NM_002031	2	2	FRK_1	1	CCAGGGGTTAGTAGCTTCCTC	GAGGCAAAACTGAGCAGGAG	195	62
					FRK_2	2	TGCTGGACTGATCTGAAACG	CAAACAGGGGAGATAGGGTTC	211	60
38	FYN	NM_002037	3	4	FYN_1	1	CGCCAGGGAGGGATTC	gccgcctgcttacCTG	191	---
					FYN_1.2	1	GAGGAGGGCGGGGAGA	agaccccaagcaccgact	222	---
					FYN_2	2	ttgtgggcaaattgattgtc	tcagtgcaaaacttgccaac	188	60
					FYN_3	3	tggtattgtttttcagGACCAG	gaactccattctgcctgagttt	207	66
		NM_153047	0
		NM_153048	1		FYN_4	1	gccatgcacaggaaacagt	tggaatgcacctccacataa	210	60
39	HCK	NM_001172132	4	4	HCK	1	GGAGTTAGCCTCGCTCAGG	GCCGGGAAACTGACTTTCTA	205	60
					HCK_2	2	cactctcagtcctgtttctctcc	gctcactgcgacttctgctt	239	62
		NM_001172129	1		HCK_3	3.4	GGCAACCGCTGTCATGAGT	gctcactgcgacttctgctt	207	62
		NM_001172131
		NM_002110	1
		NM_001172130
		NM_001172133	1
40	INSR	NM_000208	1	1	INSR	1	cctccgctcagtatttgtagc	GGGGTCTCCTCGGATCA	202	62
		NM_001079817
41	INSRR	NM_014215	1	1	INSRR	1	TCCCTGTCACTGTCTGCATC	GACACAGAGACCAGGGTTCA	195	60
42	ITK	NM_005546	1	1	ITK	1	GCCCCAAAACTCTTTCCTTT	gctcacatacCCCATGACG	210	60
43	JAK2	NM_004972	3	3	JAK2_1.2	1	GGAGAGAGGAAGAGGAGCAGA	GGGGCCCTCCAGTGTG	250	66
					JAK2_2	2	gctgcttctgtttttagGTTTCA	cttcacacgcttccaacctt	189	---
					JAK2_2.2	2	ccgcctccttattccttttt	GCGGGAGGAGGAGGAAG	189	---
					JAK2_3	3	cccagcccatttgtaacttt	TCTGCCTCAGATTTCCCAAG	220	60
44	KDR	NM_002253	1	1	KDR	1	ctcccaccctgcACTGAG	AGCGCAGGACAGTTGAGC	209	58
45	LCK	NM_001042771	1	3	LCK_1	1	AGCTGGGACCCCCTATTTTAG	AGTCATCTTCCGGGTGTGAG	209	58
		NM_005356	2		LCK_2	1.2	GAAGGGAGCTGAGACTGTCC	cttctctccccagccaca	205	62
46	LMTK2	NM_014916	1	1	LMTK2	1	ctggcgttgctgctgtt	gttcgcccgtcagtcgat	192	60
47	LTK	NM_002344	1	1	LTK	1	GGCAGCACACCCCTGTAA	ctgaccgccagatagcactta	186	64
		NM_001135685
		NM_206961
48	MAP2K2	NM_030662	1	1	MAP2K2	1	CCGGGCTCGCGTAGG	acccctgcccactcacTC	196	---
					MAP2K2.2	1	CGGCGTCAGCCTTCTTC	CTCCGGGCCAGCATC	244	---
49	MAP2K3	NM_145109	1	1	MAP2K3	1	CGCTGCCCAGTCTGTCTC	GCGGTGGAGACTAATCTAGAGG	197	60
		NM_002756	0
50	MAP2K5	NM_002757	1	2	MAP2K5	1	CTTGGAGCCCCCTCCTAAC	cCAGCACATCCCTGAAGAGT	207	60
		NM_145160
		NM_001206804	1		MAP2K5_2	1	GCCTGGGAGGGACACTG	gcctacaacaaaaatctaaaaagg	225	60
51	MAP2K6	NM_002758	2	2	MAP2K6_1	1	TTCCAAGTTTGGAGCTTTTAGC	GCAATCTTCATGCAAGTGGAG	189	61
					MAP2K6_2	2	TTCCCTGAAAGTCCATCTGC	gcacaaccctttgcattttt	217	61
52	MATK	NM_139355	1	6	MATK_1	1	CGCTTTCCCCCACTCC	gacgtgctcacCTGCTCA	173	62
		NM_139354	1
		NM_002378	5		MATK_2_1	1.2	cAGCAAAATCAAGCAGTTGG	GGAGAGGGGTGTTGCTTCTC	206	58
					MATK_2_2	3	CTCCCCGCCAGAGAACTG	gtccgtgaccttgcagatg	195	58
					MATK_2_3	4	tcattgatttgcagAGAGAGGA	aatatctgcagcggaaaacc	189	58
					MATK_2_4	5	GAGAGGAAGAGGAGAAAGTCTTCA	atggcaaaccaccatcactt	219	58
53	MET	NM_000245	2	2	MET_3	1.2	CCCGAGCGCTTTGTGA	aaggggctgcaattttacCT	171	58
		NM_001127500
54	MUSK	NM_005592	2	2	MUSK	1.2	CAAACAGTCATTAGCAGACAACC	gctcaaaccaacCTTTTGGA	210	60
		NM_001166280
		NM_001166281
55	NEK1	NM_012224	6	6	NEK1_1	1.2	GCTGCTGCTGGTTAGACAGT	atgtcattccttcccccaag	191	61
		NM_001199400			NEK1_2	3	TGGTTTCTCTTTCAGGATGTCA	gcacatctcatttccaggatg	206	61
		NM_001199397	6		NEK1_3	4	GCTTTATTAAGCCCCGTAGGA	ttaaggtattttccctgcaaac	220	58
		NM_001199398			NEK1_4	5	tctcatgttataaatgctttatcttt	AACATACTGTCTGCCATCTTCTG	175	57
		NM_001199399			NEK1_5	6	tgttagcaaatcactaaagaattaga	CTGTAGTCTAACATACTTCTCCATGA	176	61
56	NEK10	NM_199347	6	6	NEK10_1	1	GGGACCCCCGGTCTG	accacagccgcattctctac	240	60
					NEK10_2	2.3	tgtttgccatggtatctttatttc	gcacaccatgctgtactgtct	250	60
					NEK10_3	4.5	cacacgcaacccaactaaaat	aatggccactgcctgagtta	203	60
					NEK10_4	6	tttaattttaaagGAATGCGATG	tcaaaaagccattaaatctgttca	194	58
57	NRP1	NM_003873	3	3	NRP1_1.2	1	CCCTCCCACCCACAGC	TACAATCCTCAGCCCGTCTT	227	66
		NM_001024628			NRP1_2	2.3	GGAACAAGTGTGGGAAAAGG	GGAAATGCAGCAAAGAGGAG	204	60
		NM_001024629
		NM_001244972
		NM_001244973
58	NRP2	NM_201267	4	4	NRP2_1	1	CAGCAGCTTCCTTCCTCAGA	CCAGGCAGCTGTGTGATCT	214	62
		NM_003872			NRP2_2	2.4	TGTGTCAGTTTACGCCTCTGA	CGGGAAGAGAACACGGTTT	217	58
		NM_018534			NRP2_3	3	ATTGTTACGCTTGGCTTTCG	GAATTTCCACCTCACCAGGA	183	58
		NM_201264
		NM_201266
		NM_201279
59	NTRK2	NM_001018064	5	5	NTRK2_1	1	agccgcaaaagggAAGAC	GCACGATATGCATCCAGCTA	184	61
		NM_006180			NTRK2_2	2	AGACCCCGAGGCTCTGC	taacctgacgggatgtagcc	217	62
		NM_001007097	2		NTRK2_3	3	GGATCGCCTAATTTGTCCCTA	cacgtagggcatcccaag	181	60
		NM_001018065	2		NTRK2_4	4	CTGCGCCCCAGAGAGTC	GCCGAGTCCAGCTTATCAGA	202	62
		NM_001018066			NTRK2_5	5	GAGCTCCGAGCAGCGGTA	GCGCTTGCGGCTCTCTTA	170	60
60	NTRK3	NM_001012338	2	2	NTRK3_1	1	GGACCCGGCGAGTCAG	ggggaaggaaacaaagacg	219	60
		NM_001007156			NTRK3_2	2	gttgcaaccctgcaaagTCT	GCGATCAGATGCAAAATCCT	206	60
		NM_001243101
		NM_002530
61	PDGFRA	NM_006206	3	3	PDGFRA_1	1.2	GGGGCTTATTTCCTGACAGC	TGAATGTCCCACACATGGAG	198	60
					PDGFRA_2	3	GGAGGAGACTGCAAGAGATCA	tttttcttgtcgcccaaagt	196	60
62	PDGFRB	NM_002609	1	1	PDGFRB	1	AGCAACTTGGAGCCAGAGAG	GCTGCTGTAGGGGAGAGGAG	200	60
63	PDGFRL	NM_006207	3	3	PDGFRL_1	1	gaagtggaaACTTCTGCCTTG	CGTGGAAAATGAGACTGTGC	220	61
					PDGFRL_2	2	ATCAGAGGAGCGAGGATGTG	CGTGGAAAATGAGACTGTGC	197	61
					PDGFRL_3	3	GGTTGTCTGCACAGTCTCATTT	ttctgttcattccatttctctcc	183	61
64	PEAK1	NM_024776	8	8	SGK269_0.1	0.1	cggggccgagaggag	gggccgctgttacCTGAG	215	---
					SGK269_0.1.2		CGTGGTCACCAGGAAGG	accggccgccagag	248	---
					SGK269_0.2	0.2	TTGAGATCCATTTGTAAGGAAAGA	tgcaaatagtttgaaaagagca	236	58
					SGK269_1.2	1	tgaggttctatgcgtgtctcc	CAAGGTGCTTTGGGTCTTTC	250	60
					SGK269_2	2	GAAGAAAGGACATTCATCTTGGA	gaaattctttccagtcatctaaaattc	184	61
					SGK269_3	3.4	GGAAGGAATGTTTTGCTAGCTG	ttcagctttatctatagtttggcattt	188	61
					SGK269_4	5.6	AAGAGCTGCTGTAACACATAGGG	GGAAGCTGGTGCAAACTTTTA	188	61
65	PLK4	NM_014264	2	2	PLK4_1	1	TACGTCACCACCAGCCTAGC	TAGCTTCCTTCACGCAGTCC	217	60
		NM_001190799			PLK4_2	2	CGTGGTTTCAGCGTCGTC	ctgccgagtcttttcacCTC	192	60
		NM_001190801	0
66	PTK2	NM_153831	1	1	PTK2	1	gggtatggggagagacagc	AGCAGCTGCCATTATTTTGC	220	60
		NM_001199649
		NM_005607	0
67	PTK2B	NM_173176	1	10	PTK2B_1	1	GGCTTCCGTGTTACTGGAAA	aaaaaggcgctgcaaactta	190	61
		NM_004103	3		PTK2B_2	2.3	GGTAGCACGGAAGGGTCTC	TAAGACCCAGCCACTACTTCG	180	62
		NM_173174	10		PTK2B_3	4	gcactgactgcctttttcca	gtcattgggccagtttctga	220	61
		NM_173175	1		PTK2B_4	5	GCTTCACCTTCACCTTCCAC	ttgctctgaaacttgcctca	192	62
					PTK2B_5	6	AGCAACTTCATAGACGGTTGTG	ttcccagggtattgtgaagc	215	62
					PTK2B_6	7	CGGCAGATGAAAGTTCTTGG	ttcccagggtattgtgaagc	180	61
					PTK2B_7	8	cacagGGAGGGCTGGAAC	atgtgggaggccctaattgt	208	61
					PTK2B_8	9	AGCAATATGAGCCAGGGTTA	aagctgaccaagtgccatgt	191	60
					PTK2B_9	10	tctttcagggctgaccctct	CACGTCCTCCTTTTCCACAT	184	60
68	RET	NM_020975	1	1	RET	1	GCGCCCCCAGTGTCC	cagaactcacCTTTGCCTAGC	217	66
		NM_020630
69	ROR1	NM_005012	1	1	ROR1.2	1	GGCTGGGAAGGGATCG	GCATTCCTCCTCTCGCTGA	213	68
		NM_001083592
70	ROS1	NM_002944	3	3	ROS1_1	1.3	gctcttatggaactgttaCAAGC	TCACTTCACCAATGGCAGAT	218	60
					ROS1_2	2	AACAAAGCAAAATCCATCAGC	TCCATAGGCAGCCAAGAGTT	180	60
71	SRC	NM_005417	3	3	SRC_1.2	1	CTGGCTTCTGCTGTTGACTG	cagccccctcacCTGTAA	184	64
		NM_198291	2		SRC_2	2	cagAACAGAGAACAGAAGCTCAGA	tttccctgtcgtgtgtgtgt	181	60
					SRC_3	3	tcctcaaaacagtgctgagatg	GTAGAAGGCAGGGGCTGTC	210	64
72	SRMS	NM_080823	1	1	SRMS	1	gccctgccagttcctctt	GGTCAGTGTTGGGGTCCA	188	60
73	STYK1	NM_018423	4	4	STYK1_1	1	tGGAGTCACCGTGATACCTG	TTCAGTCCCTCCTTCCCACT	220	61
					STYK1_2	2.3	TGCAAGATATCAATAAGCCTTG	acctggccaaacacacaaat	194	62
					STYK1_3	4	CTTATGTACAAATAAAAGTGATGGTGA	gagggccatccatactcaac	186	60
74	SYK	NM_001135052	1	3	SYK	1	cgACACTGGGAGGAAGTGC	tcctctccttaccagaaagtcc	218	60
		NM_003177
		NM_001174167	1		SYK_2	1	agacatcgtccagcagcag	cctacCTCCCTTTCCTGGAT	186	58
		NM_001174168	1		SYK_3	1	cggGACTTTCTGGTAAGGAG	gtcactttccgcacggtct	237	60
75	TEK	NM_000459	10	10	TEK_1.2	1	tcacggaaaccttcttctcc	CCCGGTCAGCATTTTCAG	241	60
					TEK_2	2.4	ccatAGTTTCCCGCCTATGA	AAAGGCATTTGGTATCAGCAG	202	61
					TEK_3	3,4,6	CAGCAGAAGCAACAGCAA	GAGGCAAGAAGGAACAGCAC	214	61
					TEK_4	5.6	GAATTGCGAGATGGATAGGG	AGAGGCAAGAAGGAACAGCA	180	61
					TEK_6	7.8	TGCTGTTCCTTCTTGCCTCT	cCAGAAAGGAGCAAGCTGAC	195	61
					TEK_7	9.1	ACCGCTGGGTTTTTGAAAG	ggagagcacccagaaatcac	198	61
76	TESK1	NM_006285	2	2	TESK1_1	1	GCGGGAGCCGGAGTC	GAGAGCCCGGTAGGAGGAG	250	---
					TESK1_1.2	1	CGGTCCAGGCCCAAG	GGCCTGCCTCACATGG	219	---
					TESK1_2	2	GCGGATCTTCCATTCTCAGG	AGTGGGGGCCGTTCC	161	---
					TESK1_2.2	2	CGCCCATGGCAAGC	CAGTGAAAATCGTCCACACG	252	---
77	TESK2	NM_007170	3	3	TESK2_1	1	gggtaggcgtttcagtctttc	ccggcgactcagctagg	182	60
					TESK2_2.2	2	CTTCGCTGGTCGGATCGT	CGGGCAAGAGGAGGAGAC	230	58
					TESK2_3	3	tgatctctttagTGTCAAACCAGA	CATTTCCTTCTCCTCCACCA	192	60
78	TIE1	NM_001253357	2	2	TIE_1	1	cttgtgggggccagatt	GCCAGACCATACTCCAGAGG	221	60
					TIE_2.2	2	cctagaggctcAAAGGCAGA	AGAAGAGGATGGGGAGCAAG	231	66
		NM_005424	1
79	TNK2	NM_001010938	4	6	TNK2_1_1	1	ccccGGAGAGGAGGAAC	GTCACTGCCCTGCGTCCT	188	---
					TNK2_1_1.2	1	ccccagttggtggctct	GCCTCATCCGCCATCG	255	---
					TNK2_1_2	2,3,4	ctctcggtgggggtcag	AGTGCAGGGCCGCTACTG	204	---
					TNK2_1_2.2	2,3,4	GGCCGGCAGGAGGAG	CGGTCAGGGAGAGAAGCA	191	---
		NM_005781	2		TNK2_2.2	1.2	GGCCCCACGGTACCTC	ctcacttccaagcacaccaa	247	64
80	TRIM27	NM_006510	1	1	TRIM27	1	AGAGAGCGCCGGAGAGTT	ACAGATGTTATGGCCGCAGT	186	60
81	TTN	NM_001256850	2	2	TTN	1.2	TTGACTGTGTAGTTTTGTTTTTAGGA	gcacacacaaataatccagagc	221	60
		NM_003319	2
		NM_133378	2
		NM_133379	2
		NM_133432	2
		NM_133437	2
82	TWF1	NM_001242397	1	1	TWF1	1	gggcactcagtcaacctcac	gttacCTTGGATGCCGGTCT	181	60
		NM_002822	1
83	TXK	NM_003328	1	1	TXK	1	actctgcccgtgagaaacat	gaataacaggccccagaaca	193	60
84	TYK2	NM_003331	6	6	TYK2_1	1	GGAGGTCCTCAGGAAGAAGC	gaagacagggtcggagtgaa	207	60
					TYK2_2	2	GACAGGCTGCACTTGGATG	ccagacccagctttgaagac	181	60
					TYK2_3	3.4	ttctttttgtgtgtgcctgaa	gacaggcagatgtggtcaaa	215	62
					TYK2_4	5	GCTGAATGTGTAATATGCGGAAC	gacaggcagatgtggtcaaa	183	60
					TYK2_5.2	6	agaggagaattgtggcctga	TCAAGCAAGCCACTTAGCAA	239	64
85	TYRO3	NM_006293	1	1	TYRO3	1	CTCCCCGCCCTCCTC	GAGCAGCAGAGAAGCCAGAG	167	---
					TYRO3.2	1	gcgacggcAGTGGAAG	CGCCTCAGCGCCATC	258	---
86	WEE1	NM_001143976	8	8	WEE1_1	1.3	agttggcagcccttgtgtt	CTATGGCTCGGGAGTGTCAG	247	62
					WEE1_2	2	ccgaggttgtccgttgag	CGCGTTTAAAAGGCATCCTA	235	60
					WEE1_3.2	4	GCCTCGTCTGGAACTTCATC	GCCGCCCAAATTACAGG	223	66
					WEE1_3.3	6	CTGATCGTGTCGTGTCGTGT	CGCAAACCCACGATAAAAAC	195	66
					WEE1_4	5	AATAATTGTCCCGCCCTGAT	GCCAAGACCTTGTCCAGAAA	181	62
					WEE1_5	7	GGTGTTCAGCACCTGTGTTTT	gagcaagtcggccaataaac	235	62
					WEE1_6	8	AAGACAAGCCTCGCATTTGT	gtccgagagccccataaaat	241	60
		NM_003390	0
87	WEE2	NM_001105558	6	6	Wee2_1.2	1	ggcaggtgtaaggagtgaaaa	CCAGTGACTCTCGGAGCAA	197	60
					Wee2_2	2	agccaggtgatgctaaattg	CCATGTGTTACCAAATACTAGTGAGA	216	61
					Wee2_3	3,4,6	AATTAAAGGAATTCAATTTTCTCACT	TTTTCTGCCTTAAGTACCACCAA	185	61
					Wee2_4	5	TTTGGTAACACATGGGAGACT	GCGACGGTAGCCTGAATTT	211	61
88	YES1	NM_005433	1	1	YES1	1	GGAACTCCCTCCTCCTGAAG	caccgggtccttacCTGTC	188	60
89	ZAP70	NM_207519	1	1	ZAP70	1	cgtgtggatgtgcaggaa	TCATACACGCTCGTGTCCAT	214	62
		NM_001079	0
proto-oncogenes (Santarius et al., 2010 except TKs EGFR, Erbb2, FGFR1, Met, DYRK2)
	gene name	RefSeq transcript	number of uORFs	number of distinct uAUGs	primer name	covered uAUG	primer sequence (forward)	primer sequence (reverse)	PCR product size [bases]	annealing temperature
1	AKT2	NM_001243027	5	5	v-akt_1	1	gccgggaaacacaaggaa	cgggtggtacagcccatc	180	60
		NM_001243028	2	165:346	v-akt_2	2	tgaccagctcctctcttgtct	ccagcgtgggagaaagaat	200	60
		NM_001626	2		v-akt_3	3.4	gtcccgagctaggtgacagc	gctcctcaggctggtaagac	187	60
				165:244	v-akt_4	5	ctagcagggctatcccctca	ACACAGAGGCCCAGACTGAC	183	66
2	AR	NM_000044	1	4	AR_1	1	cacctcctcctgccttcc	caaaatcctccaccttccaa	191	66
		NM_001011645	3		AR_2	1.2	gattcctcggaggtcatctg	TTGAAGAACCTCCCACCTGT	182	60
					AR_3	3	ctggctttgtaccggacttt	GATAATGTCATGGCTGCGTAA	201	60
3	ARPC1A	NM_001190996	1	1	ARPC1A	1	ttgcagCTTTCTCTCCTTTG	ggactgacttagttcccttctga	246	60
		NM_006409	0
4	AURKA	NM_198433	2	2	AURKA_1	1	cagagtgcggggatatttga	gggattacagacatgcacca	203	60
		NM_198434	1		AURKA_2	2	ggagcagtagaggtggcaag	TTAAACCCAGGAAGCAGAGG	203	60
		NM_198436	1
		NM_198435	0
		NM_003600	0
		NM_198437	0
5	BAG4	NM_001204878	2	2	BCL2_AA_1	1	accctttccctgttcctgtt	GATTGCGAATGGAGAGCAG	235	64
		NM_004874	2		BCL2_AA_2	2	CTGCTCTCCATTCGCAATC	CAGGGCGAAGAGGATATAAGG	214	58
6	BCL2L2	NM_001199839	1	1	BCL2L2	1	atctccccctcccctttc	tgttggcagagacacaagatg	209	60
		NM_004050	1
7	BIRC2	NM_001166	25	25
8	c8orf4	NM_020130	1	1	C8orf4	1	tttgagcctggagcttttgt	ACGAGAGGCTGTGTCGAAGT	203	60
9	c11orf30	NM_020193	1	1	C11orf30	1	GCAAACAAACCCAATTCCTG	cgttaggaaacaacggagga	200	60
10	CACNA1E	NM_000721	1	1	ca_chan.2	1	GTGGTCCCCGTGCTTGTC	CTCTGGTCCGAGTCTCCATC	185	60
		NM_001205293		97
		NM_001205294		97
11	CDK4	NM_000075	4	4	cdk4_1	1.2	cttacactcttcgccctcct	catagacacaggccgcaag	189	60
					cdk4_2	3	gtgagggggcctctctagc	ctcattcctgggaagggact	180	60
					cdk4_3	4	gtctatggtcgggccctct	gacccttccataaccagctc	215	60
12	CDK6	NM_001145306	2	2	cdk6_1	1	gggctgtctgattgcacttt	GCTGGCGTAACCCTGGTG	221	60
		NM_001259	2		cdk6_2	2	ggtgcaatgattctggactg	gcagaagctggatggagaga	206	60
13	CHD1L	NM_024568	6	8	CHD1L_2_1.2	1	gcactgcaagaactgcctgt	CCCCCGCGGCTAGTA	222	62
		NM_001256336	1		CHD1L_2_2	2	TCTTACCAGCTGGAGGGAGT	atcccagggacatttgtgaa	217	62
					CHD1L_2_3	3.4	AGCGCTTCCATTGTCAGAA	atcccagggacatttgtgaa	183	58
					CHD1L_2_4	5.6	tgttccagactattgctctcttca	tctatcagctcaaagttttctgga	250	60
		NM_001256337	3		CHD1L_1_1	2	tgaaagcttgggttttctctc	ggacatatgcatgggaaaca	235	60
					CHD1L_1_2	3	CAGAGCTTCCCAAGAAGACAG	ccactgtagccgaccagaat	239	60
		NM_001256338	0
		NM_004284
14	COPS3	NM_001199125	2	2	COPS3_1	1	gggaggcGAGTCCGTTCT	cactccagcctcggctaa	182	66
					COPS3_2	2	GGGAACCTGTGCGCCTA	aaaaagccgtgtgagctg	218	62
		NM_003653	0
15	ETV1	NM_001163147	4	13	ETSV_1	1	TTTAAGGAAACCAGCCCAAT	CTGCCCTAGGGGGTGCT	187	60
		NM_001163148	2		ETSV_2	2.3	GATTGACAGCCCGAAATCTG	CGAAAGGCTGCAAAAACTTC	213	60
		NM_001163149	4		ETSV_4	4	cccctctagGTTGATAGAAGTCC	cccgacggagtcaagtttat	190	60
		NM_001163150	4		ETSV_5	5	gagtcccatagGAGGATCAGG	gcacgtttcctgagcttttg	215	60
		NM_001163151			ETSV_6	6	ttgttattgaccccctgcTT	cgcattcccggaaactacta	181	60
		NM_001163152			ETSV_7.2	7.8	ttacaggcgctgggttattc	tactaaatcggagttcacaacg	212	60
		NM_004956	5		ETSV_9	9	atggcttgcagaaggtaagg	CCAGAGTCCCCAAAGACAAA	180	58
					ETSV_10	10	aagagccacctcatgtGTCAT	TCTGAACAGAGGCTTAGAACTTGA	184	58
					ETSV_11	11	TGCTTCCAGCTCACAATCAC	CCTCCACCAGAACACCAAAT	201	60
					ETSV_12	12	TTTCCTTTAGAGCAGCGCATA	aaacccatagatttcctaagca	188	58
					ETSV_13	13	CGCCTCTTGTTCGGATTTTT	TCAACctagaggggaacaagat	207	64
16	FADD	NM_003824	1	1	FADD	1	gctttgcaaacaggtggact	GCGTTTTCGACCGTTATCTC	243	60
17	GATA6	NM_005257	1	1	GATABP6	1	CGCCCTCGGCTTCTCTC	agggaaggagggaaacacc	207	64
18	GPC5	NM_004466	1	1	gly5	1	GGCAGCAGTTGCAGCAGT	TTCACCTGGGAGCAGTTAGC	190	60
19	GRB7	NM_001242442	2	4	GRB7_1_1	1	gtttgggtttccccaagtct	atacacccctccagccttc	250	66
					GRB7_1_2	2	TGAAGGAGAGGGATCCTCTAAA	ctccctagcctcatcaagca	248	60
		NM_001242443	2		GRB7_2_1	1	GGACTGGCCCTCTCTGATCT	caccccagtctaacCTCCAA	212	60
					GRB7_2_2	2	CACTGTTGGTCTGTGATTTCG	tggaaagggaaaacactcaag	249	58
		NM_005310	0
		NM_001030002	0
20	jun	NM_002228	1	1	Jun	1	gcgagccaatgggaagg	TCGGACTATACTGCCGACCT	202	60
21	LSM1	NM_014462	2	2	LSM1_1	1	CCGTGTTCCTTAAGAGGGAGT	CGACCGAGACCAGCACTT	224	58
					LSM1_2	2	GCCCACACGTGTTACAGGA	CGGTGCCAGGCATATAGTTC	227	60
22	MAP3K5	NM_005923	1	1	MAP3K5	1	TCCCCACCCCTTGTACTCTA	CTGGCCAGCCACAGCTC	209	---
					MAP3K5.2		AGGGCGCCGGAGAG	TGGCACAGAGAAAGTGATGC	198	---
23	Mdm2	NM_002392	2	2	MDM2_1	1	GAGCTTGGCTGCTTCTGG	CTCGGGGATCATTCCACTCT	192	58
					MDM2_2	2	CCGGATTAGTGCGTACGAG	cagagcccagacccaaaagt	202	60
24	Mdm4	NM_001204171	2	2	MDM4_1	1	GGAAGTTGCGGCTTCATT	cgctacccgcacaactg	210	60
		NM_001204172		46:116	MDM4_2	2	ctagtcctcccattgctcca	gaaggccaagagccacac	213	58
		NM_002393		46:116
25	MITF	NM_001184967	1	1	MITF	1	GTCTGCAATCGCATCTTTGT	cagagatggagcggaatagg	227	60
		NM_006722	0
		NM_198159	0
		NM_198177	0
		NM_198178	0
		NM_000248
		NM_001184968
		NM_198158
26	MTDH	NM_178812	1	1	Meta	1	GCCGCCACTGGAGACAC	AATAGTCGAGGGAAGCGAGGA	200	62
27	MYCL1	NM_001033081	2	2	v-myc_1	1	gcgcgcgacgagatataa	AGCCTCACCTCGCTCCA	248	55
		NM_001033082	1	2	v-myc_2	2	ccgtagtaggcagggagagg	GCAGCCAGCACACACG	246	---
		NM_005376		2	v-myc_2.2	2	GGCGCGCTTGTGAGTG	GCCGTGCCCAGAAGG	198	---
28	MYCN	NM_005378	1	1	v-myc_neur	1	gcaggctgtgacaGTCATCT	caagccctgctccttacCTC	213	60
29	NCOA3	NM_001174087	3	3	NRC3_1	1	CGGCGAGTTTCCGATTTA	gacaccccgaaactacctca	215	60
		NM_001174088		151:182:249	NRC3_2	2	aaaattcaatccctcctcttct	tcattaaagagaaaaacatgaagca	241	58
		NM_006534		151:182:249	NRC3_3	3	tgaaatctgaggttgtcttcagt	GCCAGTGGATCCAAGTTTTC	228	60
		NM_181659		151:182:249
30	NKX2-1	NM_003317	2	2	NK2h1_1	1	cctgacaagtgaaacttaaaggtg	gaccgagtcctccttaattgg	202	60
					NK2h1_2.2	2	cgctggtaccccacaaaa	CGTAAGCGCTAAAGCAACAA	208	60
		NM_001079668	0
31	NKX2-8	NM_014360	2	2	NK2h8_1	1	TGGGTGGGAAGAGCTGTTTA	CGTCCTGCTCGGGTAAATCT	231	60
					NK2h8_2	2	CAGAGATTCCGCTGTAAATGC	CGTCCTGCTCGGGTAAATCT	205	60
32	PAX9	NM_006194	3	3	PAX9_1	1	CCGCGGAGAGACTCTTGA	tctggtgggagaggaggac	201	60
					PAX9_2	2	CGGAAGGAGTTTCCTGGACT	CGAGAGGGCAAAAGGAAGA	225	60
					PAX9_3	3	AGACAGCGGAAGGAGTTTCC	GAAGTCTGTGCCCCGATG	204	60
33	PIK3CA	NM_006218	2	2	PI3K_1	1	tgaggtgtcgggctgct	gtccgcgctctactcacG	238	---
					PI3K_1.2	1	gcccgctctccTCTCC	gagacgaccagcccgtag	208	---
					PI3K_2	2	TGCTTTGGGACAACCATACA	GGAGGGGGTATTTTCTTGCT	246	60
34	PLA2G10	NM_003561	1	1	PLA2	1	tgggattataggtccacacca	ACTTGGAGGAGGGGTAGTCC	215	60
35	RAB23	NM_016277	1	3	RAB23_1	1	agcatgcgcagacgaag	GGCCGAGCGGCTAGTTC	202	58
		NM_183227	2		RAB23_2	1,2	cccacccttccctagtTTCT	cagaccctactgccacttca	203	60
36	RAB25	NM_020387	2	2	RAB25_1	1	AATCCCTCTGGCTGCAGAA	gggtctctcaggcttcctct	236	60
					RAB25_2	2	CAGATTTGTCGCCTCTGTCC	cactccctgcagctttcttt	245	60
37	RPS6KB1	NM_003161	1	1	RPS6K	1	CTAAGGCCTAGGCGCAGAC	CTCCTCCAGCTCATCCTCAG	221	60
38	RUVBL1	NM_003707	1	1	RuvB	1	caatggaaagccggtctagg	AAGCCGCTCTCGTCCAG	221	60
39	SHC1	NM_001130040	1	3	SHC_1	1	gggtccagcctgttctcttc	AGGTGAAAGAGGGGCTGCT	242	66
		NM_183001
		NM_001202859	2		SHC_2	1	GATCCGGCACCAAATCG	aaaatcaagtcggggttcg	221	58
		NM_001130041	1		SHC_3	2	cagccatgccagactcag	ctcacCCGAACCAAGTAGGA	211	60
		NM_003029
40	SHH	NM_000193	1	1	SHH	1	ggcgggcaaggttatatagg	CGAGGAGACGAGGACTAGCA	226	60
41	SKP2	NM_001243120	8	8	SPKAP_1	1	AGCAGAGCGGGCTGTAGA	ccctttttgcaatccgttta	212	58
		NM_005983	2	76:185	SPKAP_2	2	CCAAAGCGGGAATCTGG	gcactaaggcatccatccat	245	60
		NM_032637		76:185	SPKAP_3	3	CGAGCAGCTCTGCAGTTAAT	gcactaaggcatccatccat	224	60
					SPKAP_4	4	CCAGGAGATTCCAGACCTGA	CTTTGCTCTTCAGCCGTTTC	203	60
					SPKAP_5	5	CACGTGGGGATGGGATT	ccctcatgtccttacCTGGA	236	60
					SPKAP_6	6.7	gaccgactggccaaattaag	tcttttccagggatttttcatc	208	60
					SPKAP_7	8	TGGCAGACCTTAGACCTCACA	ccataggctttaaggctgaaga	231	60
42	STARD3	NM_001165937	1	1	StAR	1	GTTGGGGCGGGAAGAG	gccaagagtcattgctggag	242	64
		NM_001165938	1	144
		NM_006804	1	144
43	WHSC1L1	NM_017778	5	5	Wolf_1	1	CGAGGACCGTGCTACCC	AAATCCCCGGGCTAGATTTT	218	60
		NM_023034	5	294:339:459:480:503	Wolf_2	2	CCGCAGGCTCCTCTCTG	CGAGGAGGAGGCGGAAC	219	68
					Wolf_3	3	TCTCCTGTGATCGCACTGAC	cttccccttccattcctcct	209	60
					Wolf_4	4	aacaccttctaatcccctctttt	AAGCCTTGCTGCAAAGTAGC	247	60
					Wolf_5	5	aattttagGCCCGATGAGAGA	GCTGGGTACTGAAAGCCTTG	234	60
44	YAP1	NM_001130145	1	8	YesAP_1	1	GGAAAGGCAACGAGCTGTC	GCTGTCCTCGCTCTCAGG	203	---
		NM_001195044			YesAP_1.2	1	CGCCAGACCAGTGGAG	GGGATCCATGGCTTCTGC	225	---
		NM_006106
		NM_001195045	7		YesAP_2	1	GGAACTTTGCCCAAAAGTTAAT	CGGGTTTTTGTCATCAGGTT	202	60
					YesAP_3	2	GGTTTTCCAAATACTGCAATGTA	GGCAAGCAGCTAAATTGTTTTT	223	60
					yesAP_4	3	CCAAAGGGTTTTGGAACTCA	tgggggatccaatctatgtg	247	60
					YesAP_5	4	aacctgtgttctccagtgtcg	ATGAGCTCGAACATGCTGTG	207	60
					YesAP_6	5,6,7	ATGCAGGCACTGCAGGA	TGTCTTTGCCATCTCCCAAC	215	60
45	YEATS4	NM_006530	1	1	YEATS	1	cttttcgCGGCGTTCTC	TATTGTCCCACGGAAGAAGC	229	60
46	YWHAZ	NM_001135702	1	1	tyr3mo	1	ggggaggaattaacactctgc	cctgacttgagacgtcggtta	205	60
		NM_001135699	0	NOT
		NM_001135700	0	NOT
		NM_001135701	0	NOT
		NM_003406	0	NOT
		NM_145690	0	NOT
47	ZNF217	NM_006526	2	2	ZFP217_1.2	1	ctgcgtggaaaagaccgtat	AGGCATACAGGGTTCCCAAT	225	60
					ZFP217_2	2	AAGAGAACTAATGCTTTGTGCTGA	GGCAATTTCTGGAGTTGGAA	247	60
48	ZNF639	NM_016331	5	5	ZFP639_1	1	ctcgcgCAACGAGTTGTAG	gctatttttcagtccggcata	214	62
					ZFP639_2	2.5	CAGAGTTTCACTCCTGTTACCC	CTGAGGTCGGGAATTCAA	214	58
					ZFP639_3	3	TGATCTCGGGTCACCACA	GGGTGCAGTGGTTCACG	233	60
					ZFP639_4.2	4	CCGCCTCCCGGATT	GGGTGCAGTGGTTCACG	211	62
genes post-transcriptionally overexpressed in cancer cell lines (CellMiner database, Shankavaram et al. 2009)
	gene name	RefSeq transcript	number of uORFs	number of distinct uAUGs	primer name	covered uAUG	primer sequence (forward)	primer sequence (reverse)	PCR product size [bases]	annealing temperature
1	EP300	NM_001429	1	1	EP300	1	cgatgagaaggaggaggaca	GGATGCGGACTCGATAGAAA	247	60
2	RELA	NM_001145138	1	1	RELA	1	GATTCCGGGCAGTGACG	caggaaggggcggaaag	219	---
		NM_001243984			RELA.2	1	cacgccagcctcttcgt	GCGGCGTGCACTACAGA	230	---
		NM_001243985
		NM_021975
3	STAT5A	NM_003152	3	3	STAT5A_1.2	1	ggccggagtaaaagaaggag	AGGAGGGAAAAGTGGACCAA	249	60
					STAT5A_2	2	tgaggtcacaaaacctgtgg	GCTCTGGAAATCCCAAACCT	203	---
					STAT5A_2.2	2	GCCAATTGGTCCACTTTTCC	CCGGGAGTCCCAGCA	186	---
					STAT5A_3	3	AGGGCCTGCTGGGACTC	CAGCGATTTCCTCCTCAAAG	220	---
					STAT5A_3.2	3	GCTGGGAGGGCTGCTG	gcagtagagtgtcccctctcg	255	---
4	STAT6	NM_001178078	3	8	STAT6_1	1,2,3	GACGGGAGAGGAGTGTGTGT	CAACCCCTCTGCTGTCTTCT	198	60
		NM_001178080	3		STAT6_3	4	aaaaggtgccCCTGTCCT	aatccttacCCCTCCTGCTC	249	60
		NM_001178081	3		STAT6_4	5.6	ATCGACCCAGCCTTGTTATG	accccagctcttttctcctc	248	60
		NM_003153	3		STAT6_6	7	GGGAAGAAGAGGGGTTGGAT	ccttctctggacgtttctgc	251	60
		NM_001178079	5		STAT6_7	8	aggggctgaagacaaaaggt	AGGTCCTCTGGAGTGAGTGG	203	60
