# Supplementary material for: Loss-of-function uORF mutations in human malignancies
Source: Sci Rep. 2018 Feb 5;8:2395. doi: 10.1038/s41598-018-19201-8 (PMC5799362; doi:10.1038/s41598-018-19201-8)
Supplement: Supplementary file 9 — Supplementary Table 8 [file 41598_2018_19201_MOESM9_ESM.xlsx]

## Sheet: Tabelle1
Supplementary Table 8, related to Figure 1: Cancer-specific MID tag primers. Cancer-specific MID tag PCRs were established by using two uAUG-specific amplicons (uAUG-specific primers of the CLK3 and MUSK gene indicated with 1 and 2, respectively) as the template. Only those MID tag primers that showed efficient PCR amplification of uAUG-specific amplicons (indicated by +) were used in the mutatio…
number of MID tag	MID tag sequence	uAUG-specific PCR		cancer sample
		1	2
Tag1	AACAACAACC	+	+	M1
Tag7	AACACAAGAG	+	+	M2
Tag13	AACAGCTTCG	+	+	M3
Tag19	AACCAGCCAG	+	+	M4
Tag25	AACCGGCGTA	+	+	M5
Tag32	AATACCGGTA	+	+	M6
Tag38	AATCCATCTG	+	+	M7
Tag44	AATCGCTTGT	+	+	M8
Tag50	AATGAGGTGT	+	+	M9
Tag56	AATGGTAACC	+	+	M10
Tag62	ACAACACCAT	+	+	M11
Tag68	ACAAGCGCGA	+	+	M12
Tag74	ACACAATCTC	-	-
Tag80	ACACGCAGTA	+	+	M13
Tag86	ACAGAAGAAC	+	+	M14
Tag92	ACAGTCATGT	+	+	M15
Tag98	ACATGTGTGC	+	+	M16
Tag104	ACCATAACAC	+	+	M17
Tag110	ACCGCCAGAT	-	-
Tag116	ACCTACATGA	+	+	M18
Tag122	ACCTGATTCT	+	+	M19
Tag128	ACGACATTGC	+	+	M20
Tag131	AACGTGGTTG	+	+	M21
Tag137	AAGAAGTGAG	+	+	M22
Tag143	AAGAGTAGGT	+	+	M23
Tag149	AAGCGCGGAA	+	+	M24
Tag155	AAGGCATGCG	+	+	M25
Tag161	AAGTTAGCGC	+	+	M26
Tag165	ACTGGCGCAT	+	+	M27
Tag171	ACTTACCAAG	+	+	M28
Tag177	ACTTCTCCTG	+	+	M29
Tag183	AGAAGACGAA	+	+	M30
Tag189	AGACACATTG	+	+	M31
Tag195	AGAGATGCAG	+	+	M32
Tag201	AGATAGTGCT	+	+	M33
Tag212	ACGCCAATAA	+	+	M34
Tag218	ACGTAGGCAC	+	+	M35
Tag223	AGCAGTGGTA	+	+	M36
Tag229	AGCCGCCTAA	+	+	M37
Tag235	AGCTATTCCA	+	+	M38
Tag241	AGGAACGAGT	+	+	M39
Tag247	AGGCAAGCCA	+	+	M40
Tag253	AGGTACAGGC	+	+	M41
Tag259	AGTAACTCAC	+	+	M42
Tag265	AGTCACAACT	+	+	M43
Tag271	AGTGAAGGCC	+	+	M44
Tag277	ATAACGCCTC	+	+	M45
Tag283	ATAGCAACCG	+	+	M46
Tag289	ATATGTGCCG	+	+	M47
Tag295	ATCCTTGGCG	+	+	M48
Tag301	ATCGGTAGGC	+	+	M49
Tag307	ATGACTCAGT	+	+	M50
Tag313	ATGCGGACTG	+	+	OS2
Tag319	ATGGTACTCT	-	-
Tag2	AACAACCGAA	+	+	OS3
Tag3	AACAACGCTG	+	+	OS4
Tag4	AACAAGACGT	+	+	OS5
Tag5	AACAAGGTAC	+	+	OS6
Tag6	AACAATCAGG	+	+	OS7
Tag8	AACACACTCA	+	+	OS8
Tag9	AACACCTAGT	+	+	OS9
Tag10	AACACGTGCC	+	+	OS10
Tag11	AACACTCCTT	-	-
Tag12	AACAGAATGC	+	+	OS12
Tag14	AACAGGCAAT	+	+	OS13
Tag15	AACATGGAGA	+	+	OS14
Tag16	AACATTACCG	+	+	OS15
Tag17	AACCAACGGC	+	+	OS17
Tag18	AACCACAGTT	+	+	OS18
Tag20	AACCAGTTGA	+	+	OS19
Tag21	AACCATGATC	+	+	OS20
Tag22	AACCGAACAA	+	+	OS21
Tag23	AACCGCGACT	+	+	OS22
Tag24	AACCGGAAGG	+	+	OS23
Tag26	AACCTAGTCC	+	+	OS24
Tag27	AACCTCATAG	+	+	OS25A
Tag28	AACCTTAGGA	+	+	OS25B
Tag29	AATAATCGCC	+	+	OS26
Tag30	AATACACAGC	+	+	OS27
Tag31	AATACAGCCT	+	+	OS29
Tag33	AATACGAACG	+	+	OS30
Tag34	AATACTGTGG	+	+	OS31
Tag35	AATAGCCACA	+	+	OS33
Tag36	AATAGGACTC	+	+	OS34
Tag37	AATCACGCGA	+	+	OS36
Tag39	AATCCGAGGT	+	+	OS37
Tag40	AATCCGCTCC	+	+	OS39
Tag41	AATCCTACCA	+	+	OS40
Tag42	AATCCTGGAC	+	+	OS41
Tag43	AATCGAGTAG	+	+	LA1
Tag45	AATCGTCCGC	+	+	LA2
Tag46	AATCTGGCTT	+	+	LA3
Tag47	AATGAACACG	+	+	LA4
Tag48	AATGACCTTC	+	+	LA5
Tag49	AATGAGAGCA	+	+	LA6
Tag51	AATGATTCGG	+	+	LA7
Tag52	AATGCACGAT	+	+	LA8
Tag53	AATGCCTAAG	+	+	LA9
Tag54	AATGGATGGC	+	+	LA10
Tag55	AATGGCTCTA	+	+	LA11
Tag57	AATGTCAGTG	+	+	LA12
Tag58	AATTAGGCCG	+	+	LA13
Tag59	AATTCCTGCT	+	+	LA14
Tag60	AATTGCGATG	+	+	LA15
Tag61	ACAACAAGGA	+	+	LA16
Tag63	ACAACAGTCG	+	+	LA17
Tag64	ACAACCATAC	+	+	LA18
Tag65	ACAACCTGTT	+	+	LA19
Tag66	ACAACGGAGC	+	+	LA20
Tag67	ACAAGAACTG	+	+	LA21
Tag69	ACAAGGTTGG	+	+	LA22
Tag70	ACAAGTCACC	+	+	LA23
Tag71	ACAATATGCC	+	+	LA24
Tag72	ACAATCCTCA	+	+	LA25
Tag73	ACAATTCGAG	+	+	CA1
Tag75	ACACAGTGAA	+	+	CA2
Tag76	ACACATCGGT	+	+	CA3
Tag77	ACACCGAATT	-	-
Tag78	ACACCTGGCA	+	+	CA4
Tag79	ACACGACAAG	+	+	CA5
Tag81	ACACGGTCCT	+	+	CA6
Tag82	ACACGTATCG	+	+	CA7
Tag83	ACACTAACCA	+	+	CA8
Tag84	ACACTCCAGC	+	+	CA9
Tag85	ACACTTGCTG	+	+	CA10
Tag87	ACAGACGTTA	+	+	CA11
Tag88	ACAGACTACT	+	+	CA12
Tag89	ACAGCTCGTC	+	+	CA13
Tag90	ACAGGAGGCT	+	+	CA14
Tag91	ACAGGATAGA	+	+	CA15
Tag93	ACAGTGCCAA	+	+	CA16
Tag94	ACAGTGGACG	+	+	CA17
Tag95	ACATAAGCGG	+	+	CA18
Tag96	ACATAGCCTT	+	+	CA19
Tag97	ACATCTGAAG	+	+	CA20
Tag99	ACCAAGCTTA	+	+	CA21
Tag100	ACCAATGGAT	+	+	CA22
Tag101	ACCACTAATG	+	+	CA23
Tag102	ACCACTTCAA	+	+	CA24
Tag103	ACCAGGACCA	+	+	CA25
Tag105	ACCGAACCGT	+	+	CA26
Tag106	ACCGAATTAG	+	+	CA27
Tag107	ACCGAGAGTC	+	+	CA28
Tag108	ACCGATCGCA	+	+	CA29
Tag109	ACCGCATACC	+	+	LX1
Tag111	ACCGGTACAG	+	+	LX2
Tag112	ACCGGTGATT	+	+	LX3
Tag113	ACCGTACTTC	+	+	LX4
Tag114	ACCGTCTAGG	+	+	LX5
Tag115	ACCGTTGTAA	+	+	LX6
Tag117	ACCTATTGGC	+	+	LX7
Tag118	ACCTCAACTT	-	-
Tag119	ACCTCCGACA	+	+	LX8
Tag120	ACCTCGGTAT	+	+	LX9
Tag121	ACCTCTCTCC	-	-
Tag123	ACCTGTCCGA	+	+	LX10
Tag124	ACCTTATGTG	+	+	LX11
Tag125	ACCTTGCACT	+	+	LX12
Tag126	ACGAACTCCG	+	+	LX13
Tag127	ACGAATGACA	+	+	LX14
Tag129	AACGCGCATC	+	+	LX15
Tag130	AACGTAAGCT	+	+	LX16
Tag132	AACTCTACAC	-	+
Tag133	AACTGTGTCA	+	+	LX17
Tag134	AACTTCGCAA	+	+	LX18
Tag135	AACTTGTGGT	+	+	LX19
Tag136	AAGAACCTCT	+	+	LX20
Tag138	AAGACCATGA	+	+	LX21
Tag139	AAGACCGCAC	+	+	LX22
Tag140	AAGACGGATT	+	+	LX23
Tag141	AAGAGACCGG	+	+	CX1
Tag142	AAGAGATACC	-	-
Tag144	AAGATCGGCG	+	+	CX2
Tag145	AAGATGTCCA	+	+	CX3
Tag146	AAGCACTTAC	+	+	CX4
Tag147	AAGCATATGG	+	+	CX5
Tag148	AAGCGATGTT	+	+	CX6
Tag150	AAGCGTTCAG	+	+	CX7
Tag151	AAGCTAAGAC	+	+	CX8
Tag152	AAGCTCACCT	+	+	CX9
Tag153	AAGGAACGTA	+	+	CX10
Tag154	AAGGATCCAT	+	+	CX11
Tag156	AAGGTAGAAG	+	+	CX12
Tag157	AAGGTCTGGA	+	+	CX13
Tag158	AAGGTGCTAC	+	+	CX14
Tag159	AAGTCAATCC	+	+	CX15
Tag160	AAGTCGCAGG	+	+	CX16
Tag162	AAGTTCCTTG	+	+	CX17
Tag163	AAGTTGGTCT	+	+	CX18
Tag164	ACTGGACGTG	+	+	CX19
Tag166	ACTGGCTTCC	+	+	CX20
Tag167	ACTGTAGCTA	+	+	CX21
Tag168	ACTGTTAGAC	+	+	CX22
Tag169	ACTGTTCTCG	-	-
Tag170	ACTTAACTGC	+	+	CX23
Tag172	ACTTACGTCT	-	-
Tag173	ACTTAGAACC	-	+
Tag174	ACTTCAGAGT	+	+	CX24
Tag175	ACTTCATCAC	+	-
Tag176	ACTTCGTTGA	+	+	CX25
Tag178	ACTTGAGGAA	+	+	CX26
Tag179	ACTTGTAAGG	+	+	L1
Tag180	AGAACAGCTA	+	+	L2
Tag181	AGAACCACGG	+	+	L3
Tag182	AGAACTTGGC	+	+	L4
Tag184	AGAAGCAATC	+	+	L5
Tag185	AGAAGGCCGT	+	+	L6
Tag186	AGAAGTCTTG	+	+	L7
Tag187	AGAATAGAGG	+	+	L8
Tag188	AGAATGGTCC	+	+	L9
Tag190	AGACCGTTAT	+	+	L10
Tag191	AGACGACTCC	+	+	L11
Tag192	AGACGGAGAG	+	+	L12
Tag193	AGACTAGCAT	+	+	L13
Tag194	AGACTCTCGA	-	+
Tag196	AGAGCCGATG	+	+	L14
Tag197	AGAGCTTACA	+	+	L15
Tag198	AGAGTGACTT	+	+	L16
Tag199	AGAGTGTAAC	-	+
Tag200	AGAGTTCTGC	+	+	L17
Tag202	AGATCAGACC	+	+	L18
Tag203	AGATGGTATG	+	+	L19
Tag204	AGATTCGGTT	+	+	L20
Tag205	AGCAATGCGC	+	+	L21
Tag206	AGCAGACCTC	-	-
Tag207	ACGAGCGTAG	-	-
Tag208	ACGATCTATC	+	+	L22
Tag209	ACGATGAAGT	+	+	L23
Tag210	ACGCAACACT	+	+	L24
Tag211	ACGCAAGGTG	+	+	L25
Tag213	ACGCCTCAAC	+	+	L26
Tag214	ACGCCTTCGT	+	+	L27
Tag215	ACGCTGGATA	+	+	L28
Tag216	ACGGCGAACA	+	+	L29
Tag217	ACGGTCCGTT	+	+	L30
Tag219	ACGTGCTGAT	+	+	L31
Tag220	ACTCAGGTTC	+	+	L32
Tag221	ACTCCAAGCC	+	+	L33
Tag222	ACTGCCACTC	+	+	L34
Tag224	AGCATGTCAT	+	+	L35
Tag225	AGCCAAGTGG	+	+	L36
Tag226	AGCCACTAGC	+	+	L37
Tag227	AGCCAGAATA	+	+	L38
Tag228	AGCCAGCTCT	+	+	L39
Tag230	AGCGATAACG	+	+	L40
Tag231	AGCGCATGGA	+	+	L41
Tag232	AGCGGTTGCT	+	+	L42
Tag233	AGCGTACAAT	+	+	L43
Tag234	AGCTACCGTG	+	+	L44
Tag236	AGCTCCTCAG	+	+	L45
Tag237	AGCTCGATGC	+	+	L46
Tag238	AGCTGACACA	+	+	L47
Tag239	AGCTGGTGAA	+	+	L48
Tag240	AGCTTGGCTC	+	+	L49
Tag242	AGGAAGATCG	+	+	L50
Tag243	AGGACATAAG	+	+	N1
Tag244	AGGACTGTTC	+	+	N2
Tag245	AGGAGGCATA	+	+	N3
Tag246	AGGATACTGA	+	+	N4
Tag248	AGGCCGTAGA	+	+	N5
Tag249	AGGCCTGACT	+	+	N6
Tag250	AGGCGTCTGT	+	+	N7
Tag251	AGGCTCAAGG	+	+	N8
Tag252	AGGCTTAGTT	+	+	N9
Tag254	AGGTATCCTC	-	+
Tag255	AGGTCACCAA	+	+	N10
Tag256	AGGTGAATAG	+	+	N11
Tag257	AGGTTCGAAC	+	+	N12
Tag258	AGGTTGTCGG	+	+	N13
Tag260	AGTAAGCGTT	+	+	N14
Tag261	AGTACGCCAG	+	+	N15
Tag262	AGTAGGAGGA	+	+	N16
Tag263	AGTATACGCG	+	+	N17
Tag264	AGTATCTGGT	+	+	N18
Tag266	AGTCATTGAG	+	+	N19
Tag267	AGTCCACGTA	+	+	N20
Tag268	AGTCCTAATC	+	+	N21
Tag269	AGTCTCGGCA	+	+	N22
Tag270	AGTCTGTACG	+	+	N23
Tag272	AGTGAGCCGA	+	+	N24
Tag273	AGTGCAATGT	+	+	N25
Tag274	AGTGTCCATA	+	+	N26
Tag275	AGTTGCTAGA	+	+	N27
Tag276	AGTTGTTGTC	+	+	N28
Tag278	ATAAGAGGTC	+	+	N29
Tag279	ATAAGGTGCA	+	+	N30
Tag280	ATACACGACA	+	+	N31
Tag281	ATACCTCCGG	+	+	N32
Tag282	ATACTGACGC	+	+	N33
Tag284	ATAGCAGTGC	+	+	N34
Tag285	ATAGGCCATT	+	+	N35
Tag286	ATAGGCTGAC	+	+	N36
Tag287	ATAGGTTCGT	+	+	N37
Tag288	ATATCCGCAT	+	+	N38
Tag290	ATCAGCACTT	+	+	N39
Tag291	ATCAGCGAGG	+	+	N40
Tag292	ATCCAATACG	+	+	N41
Tag293	ATCCGCTGTG	+	+	N42
Tag294	ATCCGTCCAT	+	+	N43
Tag296	ATCGACACGG	+	+	N44
Tag297	ATCGACGGCT	+	+	N45
Tag298	ATCGAGTTCC	-	-
Tag299	ATCGCAGCAA	+	+	N46
Tag300	ATCGCGATTA	+	+	N47
Tag302	ATCGTCTCCA	-	-
Tag303	ATCTAAGGAG	+	+	N48
Tag304	ATCTGCGTAC	+	+	N49
Tag305	ATCTTCAACG	+	+	N50
Tag306	ATGACGGTAA	+	+	B136
Tag308	ATGATGCACC	+	+	B166
Tag309	ATGCACCGGA	+	+	B170
Tag310	ATGCCTTGAA	+	+	B179
Tag311	ATGCGAGAGA	+	+	B185
Tag312	ATGCGCATAT	+	+	B198
Tag314	ATGCTCTGCC	+	+	B203
Tag315	ATGCTTCCTA	+	+	B217
Tag316	ATGGACCAAC	+	+	B223
Tag317	ATGGAGCTGG	+	+	B239
Tag318	ATGGCAGGTT	+	+	B241
Tag320	ATGGTCTTAG	+	+	B242
Tag321	ATGGTGAGCG	+	+	B249
Tag322	ATGTGGAAGC	+	+	B250
Tag323	ATGTTGCCAT	+	+	B251
Tag324	ATTATCGGAC	+	+	B262
Tag325	ATTCGACATC	+	+	B270
Tag326	ATTCGGAACA	+	+	B274
Tag327	ATTCTAGCGG	+	+	B277
Tag328	ATTGCCGTCA	+	+	B278
